# Supplementary material for: (2R)-2-(1,3-Dioxoisoindolin-2-yl)-3-methyl­butanoic acid
Source: Acta Crystallogr Sect E Struct Rep Online. 2011 Aug 27;67(Pt 9):o2435. doi: 10.1107/S1600536811033393 (PMC3200837; doi:10.1107/S1600536811033393)
Supplement: Supplementary file 1 [file e-67-o2435-sup1.cif]

##############################################################################
#                                                                            #
# This CIF contains the data in a paper accepted for publication in          #
# Acta Crystallographica Section E. It conforms to the requirements of       #
# Notes for Authors for Acta Crystallographica Section E, and has been       #
# peer reviewed under the auspices of the IUCr Commission on Journals.       #
#                                                                            #
# Full details of the Crystallographic Information File format               #
# are given in the paper "The Crystallographic Information File (CIF):       #
# a New Standard Archive File for Crystallography" by S. R. Hall, F. H.      #
# Allen and I. D. Brown [Acta Cryst. (1991), A47, 655-685].                  #
#                                                                            #
# The current version of the core CIF dictionary is obtainable from          #
# ftp://ftp.iucr.org/pub/cif_core.dic.                                       #
#                                                                            #
# Software is freely available for graphical display of the structure(s)     #
# in this CIF. For information consult the CIF software page                 #
# http://www.iucr.org/resources/cif/software.                                #
#                                                                            #
# This file may be used for bona fide research purposes within the           #
# scientific community so long as proper attribution is given to the journal # 
# article from which it was obtained.                                        #
#                                                                            #
##############################################################################
data_global
_audit_creation_method     ?
_journal_date_recd_electronic     2011-08-16
_journal_date_accepted     2011-08-17
_journal_name_full     'Acta Crystallographica, Section E'
_journal_year     2011
_journal_volume     67
_journal_issue      9
_journal_page_first     o2435
_journal_page_last     o2435
_journal_paper_category     QO
_journal_coeditor_code     HB6372
_publ_contact_author
;
Muhammad Nawaz Tahir
University of Sargodha
Department of Physics
Sargodha
Pakistan
;
_publ_contact_author_email     'dmntahir_uos@yahoo.com'
_publ_contact_author_fax     '0092 48 32 22 121'
_publ_contact_author_phone     '0092 48 92 30 914'
_publ_section_title
;
(2<i>R</i>)-2-(1,3-Dioxoisoindolin-2-yl)-3-methylbutanoic acid
;
loop_
    _publ_author_name
    _publ_author_address
    'Abdul Rauf Raza'
;
Department of Chemistry
University of Sargodha
Sargodha
Pakistan
;
    'Aisha Saddiqa'
;
Department of Chemistry
University of Sargodha
Sargodha
Pakistan
;
    'M. Nawaz Tahir'
;
Department of Physics
University of Sargodha
Sargodha
Pakistan
;
    'Sadia Saddiq'
;
Department of Chemistry
University of Sargodha
Sargodha
Pakistan
;
data_I
_audit_creation_method     SHELXL-97
_chemical_name_systematic
;
(2<i>R</i>)-2-(1,3-Dioxoisoindolin-2-yl)-3-methylbutanoic acid
;
_chemical_name_common     ?
_chemical_formula_moiety     'C13 H13 N O4'
_chemical_formula_sum     'C13 H13 N O4'
_chemical_formula_iupac     'C13 H13 N O4'
_chemical_formula_weight     247.24
_symmetry_cell_setting     monoclinic
_symmetry_space_group_name_H-M     'P 21'
_symmetry_space_group_name_Hall     'P 2yb'
loop_
    _symmetry_equiv_pos_site_id
    _symmetry_equiv_pos_as_xyz
    1 x,y,z
    2 -x,1/2+y,-z
_cell_length_a     8.9120(7)
_cell_length_b     6.3410(4)
_cell_length_c     11.8471(10)
_cell_angle_alpha     90
_cell_angle_beta     109.980(4)
_cell_angle_gamma     90
_cell_volume     629.20(8)
_cell_formula_units_Z     2
_cell_measurement_reflns_used     1267
_cell_measurement_theta_min     2.49
_cell_measurement_theta_max     27.93
_cell_measurement_temperature     296(2)
_exptl_crystal_description     prism
_exptl_crystal_colour     'light blue'
_exptl_crystal_size_max     0.34
_exptl_crystal_size_mid     0.26
_exptl_crystal_size_min     0.24
_exptl_crystal_density_diffrn     1.305
_exptl_crystal_density_meas     ?
_exptl_crystal_density_method     'not measured'
_exptl_crystal_F_000     260
_exptl_absorpt_coefficient_mu     0.098
_exptl_absorpt_correction_type     multi-scan
_exptl_absorpt_process_details     '(SADABS; Bruker, 2005)'
_exptl_absorpt_correction_T_min     0.968
_exptl_absorpt_correction_T_max     0.978
_exptl_special_details
;
;
_diffrn_ambient_temperature     296(2)
_diffrn_radiation_type     MoK\a
_diffrn_radiation_wavelength     0.71073
_diffrn_radiation_source     'fine-focus sealed tube'
_diffrn_radiation_monochromator     graphite
_diffrn_measurement_device_type     'Bruker Kappa APEXII CCD'
_diffrn_measurement_method     \w
_diffrn_detector_area_resol_mean     7.7
_diffrn_reflns_number     5969
_diffrn_reflns_av_R_equivalents     0.0265
_diffrn_reflns_av_sigmaI/netI     0.0439
_diffrn_reflns_theta_min     2.49
_diffrn_reflns_theta_max     27.93
_diffrn_reflns_theta_full     27.93
_diffrn_measured_fraction_theta_max     0.993
_diffrn_measured_fraction_theta_full     0.993
_diffrn_reflns_limit_h_min     -11
_diffrn_reflns_limit_h_max     11
_diffrn_reflns_limit_k_min     -8
_diffrn_reflns_limit_k_max     8
_diffrn_reflns_limit_l_min     -15
_diffrn_reflns_limit_l_max     15
_diffrn_standards_number     0
_diffrn_standards_interval_count     ?
_diffrn_standards_interval_time     ?
_diffrn_standards_decay_%     ?
_refine_special_details
;
Refinement of <i>F</i>^2^ against ALL reflections. The weighted <i>R</i>-factor
<i>wR</i> and goodness of fit <i>S</i> are based on <i>F</i>^2^, conventional
<i>R</i>-factors <i>R</i> are based on <i>F</i>, with <i>F</i> set to zero for
negative <i>F</i>^2^. The threshold expression of <i>F</i>^2^ >
\s(<i>F</i>^2^) is used only for calculating <i>R</i>-factors(gt) <i>etc</i>.
and is not relevant to the choice of reflections for refinement.
<i>R</i>-factors based on <i>F</i>^2^ are statistically about twice as large
as those based on <i>F</i>, and <i>R</i>- factors based on ALL data will be
even larger.
;
_reflns_number_total     1635
_reflns_number_gt     1267
_reflns_threshold_expression     I>2\s(I)
_refine_ls_structure_factor_coef     Fsqd
_refine_ls_matrix_type     full
_refine_ls_R_factor_all     0.0575
_refine_ls_R_factor_gt     0.0412
_refine_ls_wR_factor_gt     0.0918
_refine_ls_wR_factor_ref     0.1000
_refine_ls_goodness_of_fit_ref     1.054
_refine_ls_restrained_S_all     1.053
_refine_ls_number_reflns     1635
_refine_ls_number_parameters     166
_refine_ls_number_restraints     0
_refine_ls_hydrogen_treatment     constr
_refine_ls_weighting_scheme     calc
_refine_ls_weighting_details
         'calc w=1/[\s^2^(Fo^2^)+(0.0515P)^2^+0.0165P] where P=(Fo^2^+2Fc^2^)/3'
_atom_sites_solution_hydrogens     geom
_atom_sites_solution_primary     direct
_atom_sites_solution_secondary     difmap
_refine_ls_shift/su_max     0.000
_refine_ls_shift/su_mean     0.000
_refine_diff_density_max     0.130
_refine_diff_density_min     -0.135
loop_
    _atom_type_symbol
    _atom_type_description
    _atom_type_scat_dispersion_real
    _atom_type_scat_dispersion_imag
    _atom_type_scat_source
    'C' 'C' 0.0033 0.0016
                         'International Tables Vol C Tables 4.2.6.8 and 6.1.1.4'
    'H' 'H' 0.0000 0.0000
                         'International Tables Vol C Tables 4.2.6.8 and 6.1.1.4'
    'N' 'N' 0.0061 0.0033
                         'International Tables Vol C Tables 4.2.6.8 and 6.1.1.4'
    'O' 'O' 0.0106 0.0060
                         'International Tables Vol C Tables 4.2.6.8 and 6.1.1.4'
_computing_data_collection     'APEX2 (Bruker, 2009)'
_computing_cell_refinement     'SAINT (Bruker, 2009)'
_computing_data_reduction     'SAINT (Bruker, 2009)'
_computing_structure_solution     'SHELXS97 (Sheldrick, 2008)'
_computing_structure_refinement     'SHELXL97 (Sheldrick, 2008)'
_computing_molecular_graphics
                  'ORTEP-3 for Windows (Farrugia, 1997) and PLATON (Spek, 2009)'
_computing_publication_material
                                'WinGX (Farrugia, 1999) and PLATON (Spek, 2009)'
loop_
    _atom_site_type_symbol
    _atom_site_label
    _atom_site_fract_x
    _atom_site_fract_y
    _atom_site_fract_z
    _atom_site_U_iso_or_equiv
    _atom_site_thermal_displace_type
    _atom_site_calc_flag
    _atom_site_refinement_flags
    _atom_site_occupancy
    _atom_site_disorder_assembly
    _atom_site_disorder_group
    O O1 0.63294(18) 0.2169(3) 0.16180(14) 0.0529(5) Uani . . 1.000 . -16
    O O2 1.0337(2) 0.6899(4) 0.31913(18) 0.0733(7) Uani . . 1.000 . -16
    O O3 0.60132(17) 0.6706(3) 0.05589(13) 0.0577(6) Uani . . 1.000 . -16
    O O4 0.4167(2) 0.6777(4) 0.14255(16) 0.0743(8) Uani . . 1.000 . -16
    N N1 0.80699(19) 0.4850(3) 0.24640(16) 0.0428(6) Uani . . 1.000 . -16
    C C1 0.7654(3) 0.2944(3) 0.18945(19) 0.0411(7) Uani . . 1.000 . -16
    C C2 0.9110(3) 0.2094(4) 0.17135(19) 0.0441(7) Uani . . 1.000 . -16
    C C3 0.9340(3) 0.0270(4) 0.1157(2) 0.0582(9) Uani . . 1.000 . -16
    C C4 1.0854(4) -0.0072(6) 0.1117(3) 0.0743(11) Uani . . 1.000 . -16
    C C5 1.2072(4) 0.1337(6) 0.1601(3) 0.0749(13) Uani . . 1.000 . -16
    C C6 1.1836(3) 0.3191(5) 0.2150(3) 0.0651(10) Uani . . 1.000 . -16
    C C7 1.0331(3) 0.3524(4) 0.2200(2) 0.0483(8) Uani . . 1.000 . -16
    C C8 0.9695(3) 0.5322(4) 0.2691(2) 0.0482(8) Uani . . 1.000 . -16
    C C9 0.6940(3) 0.6354(4) 0.2664(2) 0.0475(7) Uani . . 1.000 . -16
    C C10 0.5531(3) 0.6619(4) 0.1499(2) 0.0474(8) Uani . . 1.000 . -16
    C C11 0.6453(4) 0.5844(5) 0.3757(2) 0.0649(10) Uani . . 1.000 . -16
    C C12 0.7868(4) 0.5100(9) 0.4803(3) 0.1015(18) Uani . . 1.000 . -16
    C C13 0.5689(5) 0.7743(7) 0.4111(3) 0.113(2) Uani . . 1.000 . -16
    H H3 0.85144 -0.06851 0.08244 0.0699 Uiso . . 1.000 . -16
    H H3A 0.52335 0.67521 -0.00594 0.0866 Uiso . . 1.000 . -16
    H H4 1.10506 -0.12888 0.07523 0.0890 Uiso . . 1.000 . -16
    H H5 1.30763 0.10496 0.15619 0.0897 Uiso . . 1.000 . -16
    H H6 1.26560 0.41595 0.24673 0.0782 Uiso . . 1.000 . -16
    H H9 0.74879 0.77181 0.28290 0.0570 Uiso . . 1.000 . -16
    H H11 0.56633 0.47043 0.35343 0.0778 Uiso . . 1.000 . -16
    H H12A 0.87100 0.61231 0.49703 0.1522 Uiso . . 1.000 . -16
    H H12B 0.82370 0.37748 0.46052 0.1522 Uiso . . 1.000 . -16
    H H12C 0.75565 0.49291 0.54970 0.1522 Uiso . . 1.000 . -16
    H H13A 0.64598 0.88579 0.43682 0.1699 Uiso . . 1.000 . -16
    H H13B 0.53183 0.73678 0.47557 0.1699 Uiso . . 1.000 . -16
    H H13C 0.48032 0.82095 0.34336 0.1699 Uiso . . 1.000 . -16
loop_
    _atom_site_aniso_label
    _atom_site_aniso_U_11
    _atom_site_aniso_U_22
    _atom_site_aniso_U_33
    _atom_site_aniso_U_12
    _atom_site_aniso_U_13
    _atom_site_aniso_U_23
    O1 0.0399(8) 0.0645(10) 0.0516(9) -0.0117(8) 0.0123(7) -0.0078(9)
    O2 0.0627(11) 0.0696(12) 0.0762(12) -0.0232(11) 0.0090(9) -0.0166(12)
    O3 0.0446(9) 0.0857(14) 0.0411(8) 0.0087(10) 0.0125(6) 0.0097(10)
    O4 0.0454(10) 0.1094(17) 0.0700(12) 0.0175(12) 0.0223(8) 0.0094(13)
    N1 0.0363(10) 0.0467(10) 0.0405(9) 0.0011(9) 0.0067(7) -0.0027(8)
    C1 0.0395(12) 0.0453(12) 0.0350(11) -0.0019(10) 0.0082(9) 0.0017(10)
    C2 0.0435(11) 0.0503(12) 0.0389(11) 0.0056(11) 0.0148(9) 0.0077(11)
    C3 0.0675(16) 0.0585(16) 0.0540(15) 0.0075(13) 0.0276(12) 0.0010(12)
    C4 0.090(2) 0.075(2) 0.0713(19) 0.027(2) 0.0449(17) 0.0102(17)
    C5 0.0615(18) 0.102(3) 0.0733(19) 0.0265(19) 0.0387(15) 0.024(2)
    C6 0.0426(14) 0.089(2) 0.0635(16) -0.0001(14) 0.0179(12) 0.0150(16)
    C7 0.0373(12) 0.0646(16) 0.0406(12) 0.0017(11) 0.0102(9) 0.0093(11)
    C8 0.0397(12) 0.0545(15) 0.0425(12) -0.0060(11) 0.0039(10) 0.0036(11)
    C9 0.0494(13) 0.0479(13) 0.0441(12) 0.0053(11) 0.0146(10) -0.0039(11)
    C10 0.0455(13) 0.0529(14) 0.0445(12) 0.0078(11) 0.0164(9) 0.0022(11)
    C11 0.0712(18) 0.081(2) 0.0475(14) 0.0195(15) 0.0266(13) 0.0049(13)
    C12 0.104(3) 0.153(4) 0.0490(17) 0.039(3) 0.0281(16) 0.029(2)
    C13 0.155(4) 0.126(4) 0.076(2) 0.062(3) 0.062(2) 0.003(2)
_geom_special_details
;
Bond distances, angles <i>etc</i>. have been calculated using the rounded
fractional coordinates. All su's are estimated from the variances of the
(full) variance-covariance matrix. The cell e.s.d.'s are taken into account in
the estimation of distances, angles and torsion angles
;
loop_
    _geom_bond_atom_site_label_1
    _geom_bond_atom_site_label_2
    _geom_bond_site_symmetry_1
    _geom_bond_site_symmetry_2
    _geom_bond_distance
    _geom_bond_publ_flag
    O1 C1 . . 1.216(3) no
    O2 C8 . . 1.203(3) no
    O3 C10 . . 1.325(3) no
    O4 C10 . . 1.193(3) no
    O3 H3A . . 0.8200 no
    N1 C8 . . 1.412(3) no
    N1 C9 . . 1.464(3) no
    N1 C1 . . 1.372(3) no
    C1 C2 . . 1.487(4) no
    C2 C3 . . 1.381(4) no
    C2 C7 . . 1.382(4) no
    C3 C4 . . 1.383(5) no
    C4 C5 . . 1.371(5) no
    C5 C6 . . 1.394(5) no
    C6 C7 . . 1.379(4) no
    C7 C8 . . 1.478(4) no
    C9 C10 . . 1.525(3) no
    C9 C11 . . 1.534(4) no
    C11 C12 . . 1.510(5) no
    C11 C13 . . 1.512(6) no
    C3 H3 . . 0.9300 no
    C4 H4 . . 0.9300 no
    C5 H5 . . 0.9300 no
    C6 H6 . . 0.9300 no
    C9 H9 . . 0.9800 no
    C11 H11 . . 0.9800 no
    C12 H12A . . 0.9600 no
    C12 H12B . . 0.9600 no
    C12 H12C . . 0.9600 no
    C13 H13A . . 0.9600 no
    C13 H13B . . 0.9600 no
    C13 H13C . . 0.9600 no
loop_
    _geom_angle_atom_site_label_1
    _geom_angle_atom_site_label_2
    _geom_angle_atom_site_label_3
    _geom_angle_site_symmetry_1
    _geom_angle_site_symmetry_2
    _geom_angle_site_symmetry_3
    _geom_angle
    _geom_angle_publ_flag
    C10 O3 H3A . . . 109.00 no
    C1 N1 C9 . . . 124.6(2) no
    C8 N1 C9 . . . 123.3(2) no
    C1 N1 C8 . . . 111.6(2) no
    O1 C1 C2 . . . 129.0(2) no
    N1 C1 C2 . . . 106.7(2) no
    O1 C1 N1 . . . 124.3(2) no
    C1 C2 C7 . . . 107.7(2) no
    C3 C2 C7 . . . 121.6(3) no
    C1 C2 C3 . . . 130.7(2) no
    C2 C3 C4 . . . 117.0(3) no
    C3 C4 C5 . . . 121.7(3) no
    C4 C5 C6 . . . 121.4(3) no
    C5 C6 C7 . . . 117.0(3) no
    C2 C7 C8 . . . 108.5(2) no
    C6 C7 C8 . . . 130.1(3) no
    C2 C7 C6 . . . 121.4(3) no
    O2 C8 N1 . . . 123.7(2) no
    O2 C8 C7 . . . 130.8(3) no
    N1 C8 C7 . . . 105.5(2) no
    N1 C9 C10 . . . 108.94(19) no
    N1 C9 C11 . . . 114.1(2) no
    C10 C9 C11 . . . 113.8(2) no
    O3 C10 C9 . . . 111.2(2) no
    O4 C10 C9 . . . 125.4(2) no
    O3 C10 O4 . . . 123.4(2) no
    C9 C11 C13 . . . 110.5(3) no
    C12 C11 C13 . . . 110.5(3) no
    C9 C11 C12 . . . 111.1(3) no
    C2 C3 H3 . . . 122.00 no
    C4 C3 H3 . . . 122.00 no
    C3 C4 H4 . . . 119.00 no
    C5 C4 H4 . . . 119.00 no
    C4 C5 H5 . . . 119.00 no
    C6 C5 H5 . . . 119.00 no
    C5 C6 H6 . . . 122.00 no
    C7 C6 H6 . . . 122.00 no
    N1 C9 H9 . . . 107.00 no
    C10 C9 H9 . . . 106.00 no
    C11 C9 H9 . . . 106.00 no
    C9 C11 H11 . . . 108.00 no
    C12 C11 H11 . . . 108.00 no
    C13 C11 H11 . . . 108.00 no
    C11 C12 H12A . . . 109.00 no
    C11 C12 H12B . . . 109.00 no
    C11 C12 H12C . . . 109.00 no
    H12A C12 H12B . . . 109.00 no
    H12A C12 H12C . . . 110.00 no
    H12B C12 H12C . . . 109.00 no
    C11 C13 H13A . . . 109.00 no
    C11 C13 H13B . . . 109.00 no
    C11 C13 H13C . . . 109.00 no
    H13A C13 H13B . . . 109.00 no
    H13A C13 H13C . . . 109.00 no
    H13B C13 H13C . . . 109.00 no
loop_
    _geom_torsion_atom_site_label_1
    _geom_torsion_atom_site_label_2
    _geom_torsion_atom_site_label_3
    _geom_torsion_atom_site_label_4
    _geom_torsion_site_symmetry_1
    _geom_torsion_site_symmetry_2
    _geom_torsion_site_symmetry_3
    _geom_torsion_site_symmetry_4
    _geom_torsion
    _geom_torsion_publ_flag
    C8 N1 C1 O1 . . . . 178.8(2) no
    C8 N1 C1 C2 . . . . -0.8(2) no
    C9 N1 C1 O1 . . . . -9.3(3) no
    C9 N1 C1 C2 . . . . 171.12(19) no
    C1 N1 C8 O2 . . . . -179.3(2) no
    C1 N1 C8 C7 . . . . 0.5(2) no
    C9 N1 C8 O2 . . . . 8.7(4) no
    C9 N1 C8 C7 . . . . -171.57(19) no
    C1 N1 C9 C10 . . . . -46.8(3) no
    C1 N1 C9 C11 . . . . 81.6(3) no
    C8 N1 C9 C10 . . . . 124.2(2) no
    C8 N1 C9 C11 . . . . -107.4(3) no
    O1 C1 C2 C3 . . . . 2.6(4) no
    O1 C1 C2 C7 . . . . -178.8(2) no
    N1 C1 C2 C3 . . . . -177.8(2) no
    N1 C1 C2 C7 . . . . 0.8(2) no
    C1 C2 C3 C4 . . . . 179.0(3) no
    C7 C2 C3 C4 . . . . 0.5(4) no
    C1 C2 C7 C6 . . . . -178.8(2) no
    C1 C2 C7 C8 . . . . -0.5(3) no
    C3 C2 C7 C6 . . . . 0.0(4) no
    C3 C2 C7 C8 . . . . 178.3(2) no
    C2 C3 C4 C5 . . . . -0.3(4) no
    C3 C4 C5 C6 . . . . -0.4(5) no
    C4 C5 C6 C7 . . . . 1.0(5) no
    C5 C6 C7 C2 . . . . -0.8(4) no
    C5 C6 C7 C8 . . . . -178.6(3) no
    C2 C7 C8 O2 . . . . 179.8(3) no
    C2 C7 C8 N1 . . . . 0.1(3) no
    C6 C7 C8 O2 . . . . -2.2(5) no
    C6 C7 C8 N1 . . . . 178.1(3) no
    N1 C9 C10 O3 . . . . -41.0(3) no
    N1 C9 C10 O4 . . . . 140.5(3) no
    C11 C9 C10 O3 . . . . -169.6(2) no
    C11 C9 C10 O4 . . . . 12.0(4) no
    N1 C9 C11 C12 . . . . 40.7(4) no
    N1 C9 C11 C13 . . . . 163.8(3) no
    C10 C9 C11 C12 . . . . 166.6(3) no
    C10 C9 C11 C13 . . . . -70.4(3) no
loop_
    _geom_hbond_atom_site_label_D
    _geom_hbond_atom_site_label_H
    _geom_hbond_atom_site_label_A
    _geom_hbond_site_symmetry_A
    _geom_hbond_distance_DH
    _geom_hbond_distance_HA
    _geom_hbond_distance_DA
    _geom_hbond_angle_DHA
    _geom_hbond_publ_flag
    O3 H3A O1 2_655 0.82 1.91 2.723(2) 169 yes
    C13 H13C O4 . 0.96 2.43 3.064(4) 124 yes
_iucr_refine_instructions_details
;
TITL ARSA118_0m in P2(1)
CELL 0.71073 8.9120 6.3410 11.8471 90.000 109.980 90.000
ZERR 2.00 0.0007 0.0004 0.0010 0.000 0.004 0.000
LATT -1
SYMM -x, y+1/2, -z
SFAC C  H  N  O
UNIT 26  26  2  8
L.S. 40
ACTA
MERG 4
BOND $H
HTAB
CONF
LIST 4
FMAP 2
PLAN 10
TEMP 23.000
WGHT    0.051500    0.016500
FVAR       0.60643
O1    4    0.632944    0.216875    0.161802    11.00000    0.03991    0.06447 =
         0.05159   -0.00782    0.01231   -0.01168
O2    4    1.033646    0.689928    0.319129    11.00000    0.06273    0.06961 =
         0.07615   -0.01662    0.00895   -0.02315
O3    4    0.601319    0.670600    0.055894    11.00000    0.04464    0.08571 =
         0.04113    0.00965    0.01246    0.00868
AFIX 147
H3A   2    0.523354    0.675206   -0.005938    11.00000   -1.50000
AFIX   0
O4    4    0.416693    0.677741    0.142555    11.00000    0.04539    0.10940 =
         0.07000    0.00943    0.02230    0.01754
N1    3    0.806989    0.485033    0.246402    11.00000    0.03627    0.04669 =
         0.04046   -0.00271    0.00665    0.00107
C1    1    0.765392    0.294426    0.189447    11.00000    0.03952    0.04531 =
         0.03497    0.00174    0.00816   -0.00189
C2    1    0.911005    0.209351    0.171349    11.00000    0.04349    0.05029 =
         0.03889    0.00772    0.01480    0.00555
C3    1    0.933965    0.026992    0.115707    11.00000    0.06751    0.05852 =
         0.05400    0.00095    0.02762    0.00750
AFIX  43
H3    2    0.851436   -0.068511    0.082445    11.00000   -1.20000
AFIX   0
C4    1    1.085380   -0.007164    0.111698    11.00000    0.08958    0.07498 =
         0.07133    0.01015    0.04488    0.02737
AFIX  43
H4    2    1.105060   -0.128881    0.075229    11.00000   -1.20000
AFIX   0
C5    1    1.207184    0.133709    0.160076    11.00000    0.06149    0.10174 =
         0.07326    0.02437    0.03868    0.02646
AFIX  43
H5    2    1.307632    0.104964    0.156186    11.00000   -1.20000
AFIX   0
C6    1    1.183596    0.319101    0.214964    11.00000    0.04264    0.08905 =
         0.06352    0.01504    0.01788   -0.00006
AFIX  43
H6    2    1.265598    0.415953    0.246729    11.00000   -1.20000
AFIX   0
C7    1    1.033121    0.352360    0.220019    11.00000    0.03731    0.06461 =
         0.04059    0.00931    0.01020    0.00165
C8    1    0.969490    0.532241    0.269093    11.00000    0.03966    0.05452 =
         0.04251    0.00363    0.00386   -0.00598
C9    1    0.693954    0.635365    0.266410    11.00000    0.04939    0.04787 =
         0.04410   -0.00387    0.01460    0.00526
AFIX  13
H9    2    0.748794    0.771815    0.282898    11.00000   -1.20000
AFIX   0
C10   1    0.553140    0.661856    0.149861    11.00000    0.04553    0.05286 =
         0.04446    0.00218    0.01643    0.00782
C11   1    0.645295    0.584415    0.375708    11.00000    0.07124    0.08049 =
         0.04753    0.00488    0.02655    0.01948
AFIX  13
H11   2    0.566326    0.470433    0.353428    11.00000   -1.20000
AFIX   0
C12   1    0.786793    0.510006    0.480257    11.00000    0.10402    0.15292 =
         0.04899    0.02896    0.02811    0.03944
AFIX 137
H12A  2    0.870998    0.612315    0.497031    11.00000   -1.50000
H12B  2    0.823696    0.377480    0.460517    11.00000   -1.50000
H12C  2    0.755654    0.492912    0.549699    11.00000   -1.50000
AFIX   0
C13   1    0.568887    0.774302    0.411091    11.00000    0.15449    0.12619 =
         0.07631    0.00258    0.06175    0.06213
AFIX 137
H13A  2    0.645981    0.885789    0.436819    11.00000   -1.50000
H13B  2    0.531830    0.736779    0.475569    11.00000   -1.50000
H13C  2    0.480318    0.820951    0.343358    11.00000   -1.50000
HKLF 4
REM  ARSA118_0m in P2(1)
REM R1 =  0.0412 for   1267 Fo > 4sig(Fo)  and  0.0575 for all   1635 data
REM    166 parameters refined using      1 restraints
END
WGHT      0.0516      0.0165
REM Highest difference peak  0.130,  deepest hole -0.135,  1-sigma level  0.033
Q1    1   1.2488  0.5026  0.2565  11.00000  0.05    0.13
Q2    1   0.9623  0.3067  0.1726  11.00000  0.05    0.13
Q3    1   0.8596  0.9631  0.3119  11.00000  0.05    0.11
Q4    1   0.9812  0.2478  0.2230  11.00000  0.05    0.11
Q5    1   0.7414  0.0550 -0.0315  11.00000  0.05    0.10
Q6    1   0.2476  0.8425  0.2813  11.00000  0.05    0.10
Q7    1   0.3295  0.4061  0.0901  11.00000  0.05    0.10
Q8    1   1.0765 -0.3245  0.0207  11.00000  0.05    0.10
Q9    1   1.1965  0.5562  0.1023  11.00000  0.05    0.09
Q10   1   0.8783  0.1147  0.3584  11.00000  0.05    0.09
;
