# Supplementary material for: (2R)-2-(1,3-Dioxoisoindolin-2-yl)-3-methyl­butanoic acid
Source: Acta Crystallogr Sect E Struct Rep Online. 2011 Aug 27;67(Pt 9):o2435. doi: 10.1107/S1600536811033393 (PMC3200837; doi:10.1107/S1600536811033393)
Supplement: Supplementary file 2 [file e-67-o2435-Isup2.hkl]

#
# h,k,l, Fc-squared, Fo-squared, sigma(Fo-squared) and status flag
#
data_I
_shelx_title ' ARSA118_0m in P2(1)'
_shelx_refln_list_code          4
_shelx_F_calc_maximum       54.13
_exptl_crystal_F_000       260.00
_reflns_d_resolution_high  0.7587
 
loop_
 _symmetry_equiv_pos_as_xyz
 'x, y, z'
 '-x, y+1/2, -z'
 
_cell_length_a     8.9120
_cell_length_b     6.3410
_cell_length_c    11.8471
_cell_angle_alpha  90.000
_cell_angle_beta  109.980
_cell_angle_gamma  90.000
 
_shelx_F_squared_multiplier     1.000
 
loop_
 _refln_index_h
 _refln_index_k
 _refln_index_l
 _refln_F_squared_calc
 _refln_F_squared_meas
 _refln_F_squared_sigma
 _refln_observed_status
   2   0   0      211.46      192.14      2.53 o
   3   0   0      126.03      131.33      2.28 o
   4   0   0       18.74       18.16      0.68 o
   5   0   0      682.04      685.76     15.50 o
   6   0   0       47.34       50.17      2.49 o
   7   0   0       41.35       42.65      6.05 o
   8   0   0       29.98       24.20      2.27 o
   9   0   0        0.35        1.31      1.47 o
  10   0   0        2.17        2.66      2.07 o
  11   0   0        0.01       -1.47      1.47 o
   1   1   0     1606.25     1387.50     14.19 o
   2   1   0      120.38      106.86      1.08 o
   3   1   0      188.82      209.85      2.28 o
   4   1   0      263.54      268.67      3.50 o
   5   1   0        5.14        6.20      0.68 o
   6   1   0       22.62       25.24      1.24 o
   7   1   0       56.94       54.65      2.15 o
   8   1   0       14.55       15.33      1.30 o
   9   1   0        4.71        4.21      0.90 o
  10   1   0        0.60        1.10      0.93 o
   0   2   0     2204.11     2067.77     42.46 o
   1   2   0     1332.62     1256.52     15.02 o
   2   2   0      227.56      214.03      2.21 o
   3   2   0      226.25      235.91      2.50 o
   4   2   0      124.89      134.82      2.03 o
   5   2   0       35.14       33.74      1.10 o
   6   2   0       39.06       36.05      1.36 o
   7   2   0        6.20        5.97      0.95 o
   8   2   0       13.46       10.50      1.14 o
   9   2   0        0.77       -0.64      0.64 o
  10   2   0        1.38        1.04      0.86 o
   1   3   0      302.61      317.60      3.93 o
   2   3   0      217.86      234.90      3.03 o
   3   3   0      103.19      105.34      1.27 o
   4   3   0       37.43       38.79      0.89 o
   5   3   0        1.23        1.37      0.37 o
   6   3   0      102.22       93.58      2.88 o
   7   3   0       20.55       15.81      1.28 o
   8   3   0        6.99        6.37      0.98 o
   9   3   0        4.04        2.39      0.95 o
  10   3   0        0.97        1.59      0.88 o
   0   4   0      129.95      123.72      5.41 o
   1   4   0      125.17      127.49      2.27 o
   2   4   0       47.85       45.65      1.27 o
   3   4   0       14.78       17.51      0.50 o
   4   4   0       22.77       26.86      1.01 o
   5   4   0        4.05        3.31      0.49 o
   6   4   0       14.44       13.23      1.00 o
   7   4   0       13.78       12.16      1.18 o
   8   4   0        2.19        2.22      0.79 o
   9   4   0        0.10       -0.59      1.00 o
   1   5   0       41.33       37.72      2.32 o
   2   5   0        8.27        8.39      0.67 o
   3   5   0       32.65       34.10      0.89 o
   4   5   0       23.66       25.05      1.12 o
   5   5   0        8.22        7.94      1.04 o
   6   5   0        0.64       -0.13      0.62 o
   7   5   0        2.47        1.21      0.84 o
   8   5   0        0.47       -0.29      0.78 o
   0   6   0       73.84       72.45      2.43 o
   1   6   0       20.06       19.95      1.31 o
   2   6   0       55.35       47.18      2.99 o
   3   6   0       17.07       14.81      1.28 o
   4   6   0        5.31        4.41      0.79 o
   5   6   0        3.26        4.03      0.87 o
   6   6   0        1.35        1.45      0.97 o
   7   6   0        0.15       -0.03      0.83 o
   1   7   0        7.34        6.34      1.31 o
   2   7   0        1.76        2.15      1.14 o
   3   7   0        2.34        4.05      1.52 o
   4   7   0        1.82        4.21      1.71 o
   5   7   0        0.29       -0.26      0.96 o
   3   8   0        0.08       -1.33      1.33 o
 -11   0   1        0.00        0.63      1.85 o
 -10   0   1       10.28       11.56      2.96 o
  -9   0   1        3.65        1.82      1.60 o
  -8   0   1       28.93       26.24      3.43 o
  -7   0   1        3.91        3.21      1.50 o
  -6   0   1      118.92      119.90      6.29 o
  -5   0   1       99.47       95.98      1.99 o
  -4   0   1      362.53      359.09      5.13 o
  -3   0   1       15.09       15.28      0.66 o
  -2   0   1     1665.19     1562.64     19.94 o
  -1   0   1     1242.62      965.70    133.22 o
   1   0   1      973.07      834.78     12.20 o
   2   0   1      108.98      102.07      1.95 o
   3   0   1        2.52        2.80      0.40 o
   4   0   1      114.12      108.73      2.86 o
   5   0   1        0.00       -0.02      0.34 o
   6   0   1       88.21       79.66      2.86 o
   7   0   1       12.61       10.50      1.55 o
   8   0   1       38.40       43.57      3.12 o
   9   0   1        0.23       -0.19      0.75 o
  10   0   1        0.16       -0.69      1.05 o
 -11   1   1        0.50        0.50      1.10 o
 -10   1   1        0.40        0.01      0.87 o
  -9   1   1        1.16        1.25      0.84 o
  -8   1   1        6.17        4.28      1.02 o
  -7   1   1      175.26      176.12      6.35 o
  -6   1   1        9.37        9.27      0.67 o
  -5   1   1      211.95      226.04      3.66 o
  -4   1   1       50.65       50.60      1.00 o
  -3   1   1      140.90      134.06      1.53 o
  -2   1   1     1207.35     1127.02     10.26 o
  -1   1   1     1476.50     1355.53     15.95 o
   0   1   1     1560.05     1439.65     18.58 o
   1   1   1      388.42      353.98      3.22 o
   2   1   1      353.73      332.27      3.15 o
   3   1   1      165.51      180.50      2.05 o
   4   1   1      116.11      127.04      1.98 o
   5   1   1      111.37      118.24      1.91 o
   6   1   1       49.63       50.38      1.23 o
   7   1   1       60.98       61.82      1.88 o
   8   1   1       36.90       38.77      2.04 o
   9   1   1        0.05       -0.62      0.62 o
  10   1   1        0.11        1.33      0.97 o
 -10   2   1        8.66        9.19      1.38 o
  -9   2   1        1.41        0.91      0.67 o
  -8   2   1       50.27       44.30      2.15 o
  -7   2   1       88.85       81.97      2.11 o
  -6   2   1       46.44       44.25      1.27 o
  -5   2   1      224.57      203.98      3.21 o
  -4   2   1      351.81      376.40      4.29 o
  -3   2   1      130.76      122.15      1.74 o
  -2   2   1      145.38      141.86      1.53 o
  -1   2   1     1078.41     1009.15     12.10 o
   0   2   1      431.07      432.12      5.98 o
   1   2   1      358.96      342.28      3.51 o
   2   2   1      586.40      572.39      5.82 o
   3   2   1       31.80       33.97      0.90 o
   4   2   1       10.23       12.78      0.62 o
   5   2   1       20.07       20.21      0.69 o
   6   2   1      101.43       98.16      2.66 o
   7   2   1      128.61      120.47      4.14 o
   8   2   1        8.89        6.30      1.01 o
   9   2   1        1.71        1.05      0.72 o
  10   2   1        1.50        0.03      0.97 o
 -10   3   1        0.71       -0.31      0.78 o
  -9   3   1        0.16       -0.59      0.62 o
  -8   3   1        3.81        4.49      0.72 o
  -7   3   1       40.46       35.25      1.84 o
  -6   3   1        4.14        4.22      0.52 o
  -5   3   1       17.48       19.77      0.76 o
  -4   3   1      114.15      108.94      1.72 o
  -3   3   1       84.59       91.51      1.19 o
  -2   3   1       94.74      102.87      1.76 o
  -1   3   1       46.67       46.38      0.90 o
   0   3   1      304.43      307.63      4.64 o
   1   3   1       72.27       73.48      1.27 o
   2   3   1      155.54      161.19      2.27 o
   3   3   1       44.34       45.65      0.99 o
   4   3   1       52.65       53.27      1.20 o
   5   3   1       41.49       40.71      1.05 o
   6   3   1       36.41       37.11      1.83 o
   7   3   1       18.27       16.16      1.61 o
   8   3   1       13.36       16.70      1.66 o
   9   3   1        1.01        0.87      0.84 o
  10   3   1        2.44        1.93      1.04 o
  -9   4   1        4.68        5.18      1.16 o
  -8   4   1        3.31        3.14      0.81 o
  -7   4   1        9.53        9.85      1.08 o
  -6   4   1       77.65       75.55      2.09 o
  -5   4   1      123.71      120.19      2.02 o
  -4   4   1       12.03       11.82      0.72 o
  -3   4   1        3.09        3.24      0.34 o
  -2   4   1       55.30       61.59      1.45 o
  -1   4   1      144.32      139.19      2.42 o
   0   4   1       71.97       68.31      2.51 o
   1   4   1      209.02      206.19      3.34 o
   2   4   1       42.83       46.59      1.18 o
   3   4   1       25.98       27.70      0.71 o
   4   4   1      115.66      117.83      1.95 o
   5   4   1       10.83       10.24      0.65 o
   6   4   1       74.04       76.98      2.39 o
   7   4   1        2.84        1.91      0.74 o
   8   4   1        2.03        2.08      0.94 o
   9   4   1        2.97        2.53      1.09 o
  -9   5   1        0.50       -0.21      1.10 o
  -8   5   1        2.03        1.76      0.92 o
  -7   5   1        2.12        1.96      1.02 o
  -6   5   1        1.50        1.04      0.70 o
  -5   5   1       56.64       58.95      1.69 o
  -4   5   1       49.39       47.74      1.97 o
  -3   5   1       28.67       29.04      1.21 o
  -2   5   1       14.37       13.70      0.82 o
  -1   5   1        9.93        9.37      0.67 o
   0   5   1       25.63       27.18      0.96 o
   1   5   1       69.90       71.41      1.82 o
   2   5   1        1.09        1.50      0.48 o
   3   5   1       38.03       39.06      1.36 o
   4   5   1       38.88       33.47      1.39 o
   5   5   1       52.75       50.52      2.21 o
   6   5   1       14.52       11.69      1.31 o
   7   5   1        3.24        1.94      0.88 o
   8   5   1        3.41        3.68      2.14 o
  -7   6   1        0.62        0.76      0.85 o
  -6   6   1        3.91        3.37      0.93 o
  -5   6   1        0.05       -0.12      0.49 o
  -4   6   1       13.72       13.44      0.93 o
  -3   6   1        9.55        7.95      1.46 o
  -2   6   1        2.95        2.34      1.09 o
  -1   6   1        4.58        5.55      0.77 o
   0   6   1       13.78       13.16      0.87 o
   1   6   1        4.04        4.68      0.89 o
   2   6   1        4.32        3.21      0.91 o
   3   6   1       26.14       27.69      1.30 o
   4   6   1        9.19       10.86      1.21 o
   5   6   1        4.62        5.76      1.00 o
   6   6   1        6.20        7.15      1.33 o
   7   6   1        1.85        3.32      1.07 o
  -6   7   1        1.19        2.53      1.82 o
  -5   7   1        0.87        1.28      1.07 o
  -4   7   1        0.97        0.91      0.65 o
  -3   7   1        6.92        6.13      1.24 o
  -2   7   1        2.35        2.01      1.20 o
  -1   7   1        0.08        0.20      0.56 o
   0   7   1        6.39        5.85      0.73 o
   1   7   1        1.04        1.06      0.90 o
   2   7   1       16.57       18.90      2.39 o
   3   7   1        1.27        0.57      1.14 o
   4   7   1        1.61        1.17      1.44 o
   5   7   1        0.73        0.98      1.55 o
  -3   8   1        0.39        0.88      1.36 o
  -2   8   1        0.14        0.41      0.73 o
  -1   8   1        0.36        0.87      0.65 o
   0   8   1        0.22        0.27      0.52 o
 -11   0   2        0.08       -0.05      1.93 o
 -10   0   2        5.30        2.20      2.07 o
  -9   0   2       16.22       17.08      3.18 o
  -8   0   2       46.54       42.83      4.41 o
  -7   0   2       31.06       31.27      3.51 o
  -6   0   2      117.88      136.97      4.09 o
  -5   0   2      116.00      128.96      2.80 o
  -4   0   2      802.92      824.74     10.98 o
  -3   0   2      455.32      433.63      5.90 o
  -2   0   2        0.67        1.80      0.35 o
  -1   0   2      761.24      737.17     12.31 o
   1   0   2     1521.04     1441.16     20.97 o
   2   0   2       32.00       29.63      0.77 o
   3   0   2        0.67        0.50      0.35 o
   4   0   2       14.97       17.86      1.42 o
   5   0   2        7.46        9.05      0.88 o
   6   0   2       12.45       11.78      1.05 o
   7   0   2        0.50        0.27      0.46 o
   8   0   2        3.52        2.05      0.86 o
   9   0   2        2.91        1.99      0.89 o
  10   0   2        2.23        1.94      2.16 o
 -11   1   2        6.94        7.85      1.48 o
 -10   1   2        0.15        0.12      0.83 o
  -9   1   2        1.59        0.48      0.90 o
  -8   1   2       18.16       18.41      1.39 o
  -7   1   2       13.82       13.57      1.15 o
  -6   1   2        6.01        7.21      0.66 o
  -5   1   2       77.06       88.01      1.60 o
  -4   1   2       80.20       83.76      1.35 o
  -3   1   2       42.78       42.98      0.75 o
  -2   1   2       16.90       19.27      0.41 o
  -1   1   2     1341.77     1244.83     12.59 o
   0   1   2     2048.83     1892.35     38.55 o
   1   1   2     1295.30     1274.62     13.14 o
   2   1   2      351.97      336.02      3.40 o
   3   1   2      695.30      734.81      7.95 o
   4   1   2        5.36        4.78      0.44 o
   5   1   2       22.81       22.51      0.81 o
   6   1   2       66.01       62.20      1.49 o
   7   1   2      275.88      273.27      3.99 o
   8   1   2        1.03        1.05      0.60 o
   9   1   2        0.86        0.36      0.98 o
  10   1   2        1.46       -0.35      0.76 o
 -11   2   2        0.95        0.54      1.32 o
 -10   2   2        7.41        7.26      1.34 o
  -9   2   2       22.93       26.94      2.05 o
  -8   2   2        1.74        1.25      0.52 o
  -7   2   2       36.94       37.62      1.52 o
  -6   2   2        6.86        7.31      0.58 o
  -5   2   2       39.91       40.92      0.89 o
  -4   2   2      112.84      109.43      1.54 o
  -3   2   2      674.43      712.58      7.10 o
  -2   2   2       98.21       93.78      1.14 o
  -1   2   2      422.36      433.06      4.58 o
   0   2   2      141.47      140.06      1.67 o
   1   2   2       43.67       41.61      0.63 o
   2   2   2       10.69       13.70      0.52 o
   3   2   2       46.47       51.59      0.99 o
   4   2   2       32.92       34.96      1.10 o
   5   2   2      100.64      100.76      2.03 o
   6   2   2       47.08       46.56      1.21 o
   7   2   2        2.00        3.30      0.66 o
   8   2   2       11.99       10.76      1.42 o
   9   2   2        1.14        0.98      0.83 o
  10   2   2        0.84        1.74      0.96 o
 -10   3   2        1.17       -0.76      0.76 o
  -9   3   2        2.23        2.67      0.80 o
  -8   3   2        6.74        6.32      1.29 o
  -7   3   2       55.57       52.69      1.72 o
  -6   3   2       18.93       17.52      0.78 o
  -5   3   2       40.21       39.23      0.89 o
  -4   3   2       49.76       49.16      0.99 o
  -3   3   2      123.44      139.76      1.71 o
  -2   3   2      261.32      287.41      3.86 o
  -1   3   2       64.53       61.33      1.02 o
   0   3   2      266.07      248.73      2.86 o
   1   3   2      237.65      231.83      2.75 o
   2   3   2        3.25        3.00      0.25 o
   3   3   2      252.80      253.21      3.70 o
   4   3   2       31.12       31.12      1.16 o
   5   3   2       28.05       26.66      1.29 o
   6   3   2      172.35      172.25      3.54 o
   7   3   2        0.70        0.33      0.63 o
   8   3   2       26.80       28.95      2.10 o
   9   3   2        2.32        4.22      1.03 o
 -10   4   2        0.59       -0.48      1.18 o
  -9   4   2        4.10        3.19      1.04 o
  -8   4   2        1.87        2.21      0.76 o
  -7   4   2        5.02        4.16      0.81 o
  -6   4   2       25.09       25.02      0.95 o
  -5   4   2       38.43       34.22      1.06 o
  -4   4   2        2.72        2.21      0.32 o
  -3   4   2       86.19       82.84      1.32 o
  -2   4   2        7.65        7.23      0.48 o
  -1   4   2       78.06       79.17      1.26 o
   0   4   2        3.01        3.76      0.26 o
   1   4   2       40.61       42.73      0.83 o
   2   4   2       13.97       13.51      0.65 o
   3   4   2       43.28       41.79      0.93 o
   4   4   2       25.04       26.09      1.05 o
   5   4   2       36.13       36.80      1.23 o
   6   4   2       16.53       16.23      1.71 o
   7   4   2        2.76        1.91      0.77 o
   8   4   2        2.82        2.34      0.98 o
   9   4   2        0.08        0.07      0.90 o
  -9   5   2        0.65       -0.35      0.99 o
  -8   5   2        2.19        3.94      1.05 o
  -7   5   2        5.10        4.24      0.96 o
  -6   5   2        2.60        1.57      0.46 o
  -5   5   2        9.09        9.50      1.36 o
  -4   5   2       18.25       18.08      1.16 o
  -3   5   2        8.13        7.04      0.63 o
  -2   5   2       50.79       50.18      1.20 o
  -1   5   2      115.24      109.31      2.01 o
   0   5   2       29.89       31.41      0.75 o
   1   5   2       51.51       50.14      1.04 o
   2   5   2       21.39       17.96      1.07 o
   3   5   2       36.25       36.54      1.28 o
   4   5   2       13.10       13.87      1.00 o
   5   5   2       18.86       22.25      2.21 o
   6   5   2        4.03        3.68      2.06 o
   7   5   2        6.54        6.41      1.24 o
   8   5   2        0.65        0.25      0.92 o
  -8   6   2        3.29        2.52      1.28 o
  -7   6   2        1.86        1.34      0.84 o
  -6   6   2        2.28        1.92      0.80 o
  -5   6   2        3.81        3.66      0.55 o
  -4   6   2        6.37        6.59      0.51 o
  -3   6   2       33.91       37.48      1.60 o
  -2   6   2       38.52       40.25      1.65 o
  -1   6   2       27.77       27.28      1.78 o
   0   6   2       12.50       12.22      0.66 o
   1   6   2        2.62        2.69      0.61 o
   2   6   2       26.85       23.83      1.82 o
   3   6   2        3.11        2.68      0.62 o
   4   6   2       10.65       11.90      1.36 o
   5   6   2        1.27        2.40      0.82 o
   6   6   2        4.40        4.67      1.09 o
   7   6   2        0.63        0.34      1.14 o
  -6   7   2        1.51        4.76      2.01 o
  -5   7   2        1.85        3.68      0.67 o
  -4   7   2        3.38        3.66      0.79 o
  -3   7   2        2.43        2.82      0.82 o
  -2   7   2        3.65        3.41      1.22 o
  -1   7   2        8.65        8.67      1.06 o
   0   7   2        1.06        1.31      0.46 o
   1   7   2       15.49       13.84      0.99 o
   2   7   2        2.27        2.69      1.25 o
   3   7   2        1.30        2.94      1.47 o
   4   7   2        0.73        0.76      1.47 o
   5   7   2        1.37        2.53      1.77 o
  -3   8   2        0.23        1.03      0.98 o
  -2   8   2        0.89        1.14      0.79 o
  -1   8   2        1.17        1.01      0.71 o
   0   8   2        0.16        0.73      0.54 o
   1   8   2        0.57        1.03      0.49 o
 -11   0   3        1.38        0.63      1.63 o
 -10   0   3        1.98        2.61      1.90 o
  -9   0   3       32.70       41.52      4.65 o
  -8   0   3        0.55       -0.42      1.07 o
  -7   0   3       61.94       64.06      3.40 o
  -6   0   3       28.88       30.80      1.75 o
  -5   0   3       52.45       54.86      1.54 o
  -4   0   3      132.85      125.17      2.32 o
  -3   0   3        0.01        0.05      0.16 o
  -2   0   3     1204.49     1183.22     16.98 o
  -1   0   3        5.73        5.07      0.84 o
   0   0   3     2930.12     2699.03     55.08 o
   1   0   3        2.68        2.92      0.37 o
   2   0   3        0.02        0.35      0.20 o
   3   0   3      836.07      877.46     15.35 o
   4   0   3        3.12        3.36      0.77 o
   5   0   3       26.30       24.92      1.10 o
   6   0   3       86.94       84.23      2.68 o
   7   0   3        9.83       10.80      0.98 o
   8   0   3        6.90        6.22      1.13 o
   9   0   3        0.06        1.42      1.22 o
  10   0   3        0.41       -0.25      1.26 o
 -11   1   3        1.67        0.90      1.20 o
 -10   1   3        2.22        2.96      1.39 o
  -9   1   3        4.05        3.14      0.77 o
  -8   1   3       75.38       71.31      3.05 o
  -7   1   3      141.31      131.09      2.91 o
  -6   1   3       14.23       16.57      0.59 o
  -5   1   3       55.35       59.76      1.51 o
  -4   1   3       22.89       17.84      1.23 o
  -3   1   3      272.49      278.47      3.16 o
  -2   1   3      570.68      559.34      5.81 o
  -1   1   3     1559.84     1457.82     15.82 o
   0   1   3     1894.93     1818.29     19.81 o
   1   1   3     1519.40     1463.32     15.04 o
   2   1   3      761.08      780.76      7.89 o
   3   1   3      281.45      283.25      3.71 o
   4   1   3      161.62      173.91      2.84 o
   5   1   3      167.39      161.27      2.82 o
   6   1   3       35.47       37.99      1.16 o
   7   1   3       72.86       75.83      1.73 o
   8   1   3        5.52        4.96      0.74 o
   9   1   3        0.37        0.30      0.68 o
 -11   2   3        9.72       11.35      1.75 o
 -10   2   3        1.61        2.14      1.00 o
  -9   2   3        9.84        8.28      1.10 o
  -8   2   3       34.22       33.55      1.80 o
  -7   2   3       27.62       28.43      1.07 o
  -6   2   3       13.48       15.06      0.74 o
  -5   2   3       18.64       17.66      0.69 o
  -4   2   3      293.78      301.22      3.66 o
  -3   2   3      125.51      132.09      1.58 o
  -2   2   3       21.94       20.18      0.48 o
  -1   2   3      292.66      305.19      2.99 o
   0   2   3      154.01      165.76      1.68 o
   1   2   3      508.12      520.16      5.33 o
   2   2   3       43.55       48.50      0.87 o
   3   2   3      151.80      160.78      2.23 o
   4   2   3        3.50        2.88      0.41 o
   5   2   3        3.17        4.17      0.53 o
   6   2   3       51.46       49.22      1.54 o
   7   2   3       38.92       37.15      1.50 o
   8   2   3        2.01        2.50      0.75 o
   9   2   3        3.59        3.91      1.08 o
 -10   3   3        0.38        0.01      0.86 o
  -9   3   3        9.54        7.16      1.21 o
  -8   3   3       14.82       12.23      1.11 o
  -7   3   3       23.54       22.45      1.08 o
  -6   3   3       15.03       16.79      0.77 o
  -5   3   3       19.81       18.39      0.70 o
  -4   3   3       38.14       35.67      1.05 o
  -3   3   3       10.20       10.30      0.37 o
  -2   3   3        2.38        3.20      0.25 o
  -1   3   3       73.68       79.38      1.22 o
   0   3   3       85.92       84.54      1.23 o
   1   3   3       91.29       93.98      1.34 o
   2   3   3      123.47      113.64      1.72 o
   3   3   3       52.26       52.28      1.39 o
   4   3   3       28.35       24.59      1.18 o
   5   3   3       82.19       83.94      2.16 o
   6   3   3       13.38       12.18      1.02 o
   7   3   3       10.80       12.98      1.11 o
   8   3   3        3.07        3.44      0.91 o
   9   3   3        2.17        2.35      0.98 o
 -10   4   3        0.53        0.51      1.14 o
  -9   4   3       13.03       15.50      2.18 o
  -8   4   3        0.23        0.28      0.73 o
  -7   4   3       26.36       25.23      1.26 o
  -6   4   3       52.70       50.37      1.23 o
  -5   4   3       14.35       16.24      0.76 o
  -4   4   3       50.96       49.88      1.10 o
  -3   4   3        2.16        2.37      0.27 o
  -2   4   3       56.48       58.48      1.23 o
  -1   4   3      121.03      117.13      1.72 o
   0   4   3       28.42       30.91      0.76 o
   1   4   3       51.07       53.48      1.28 o
   2   4   3       13.73       15.22      0.84 o
   3   4   3        8.78        8.49      0.72 o
   4   4   3       60.99       56.59      1.47 o
   5   4   3       11.12       10.41      0.90 o
   6   4   3        3.23        4.51      0.80 o
   7   4   3        2.31        2.78      0.96 o
   8   4   3        0.87        0.48      0.89 o
  -9   5   3        5.66        6.75      2.15 o
  -8   5   3        3.07        5.73      1.81 o
  -7   5   3        3.48        3.40      0.71 o
  -6   5   3       11.90       12.12      0.81 o
  -5   5   3       20.03       20.33      0.87 o
  -4   5   3        1.66        2.87      0.43 o
  -3   5   3       28.96       29.57      0.96 o
  -2   5   3       11.72       10.13      0.51 o
  -1   5   3       20.15       20.32      0.88 o
   0   5   3       35.94       34.64      1.48 o
   1   5   3       47.33       49.04      1.18 o
   2   5   3       41.78       40.11      2.32 o
   3   5   3       23.61       25.37      1.43 o
   4   5   3        2.43        1.39      0.57 o
   5   5   3       24.90       24.34      1.79 o
   6   5   3        2.27        2.19      0.88 o
   7   5   3        6.66        8.10      1.73 o
  -8   6   3        0.57       -0.14      1.44 o
  -7   6   3        0.05       -0.05      1.11 o
  -6   6   3        0.15        0.73      0.60 o
  -5   6   3        4.36        4.98      0.53 o
  -4   6   3        6.49        7.03      0.82 o
  -3   6   3        0.21        0.43      0.40 o
  -2   6   3        2.47        2.61      0.52 o
  -1   6   3        7.33        5.37      0.63 o
   0   6   3        5.65        5.50      0.58 o
   1   6   3       11.90       11.14      0.77 o
   2   6   3        0.55        0.60      0.78 o
   3   6   3        9.37        6.63      0.88 o
   4   6   3       17.00       16.94      1.67 o
   5   6   3        5.51        8.20      1.39 o
   6   6   3        1.47        0.18      0.85 o
  -6   7   3        0.51        0.76      0.82 o
  -5   7   3        3.33        4.63      0.91 o
  -4   7   3        0.07        0.60      0.39 o
  -3   7   3        9.56        8.59      1.33 o
  -2   7   3        1.91        2.47      0.82 o
  -1   7   3        5.49        5.82      0.90 o
   0   7   3        5.28        5.61      0.70 o
   1   7   3        2.40        3.29      0.71 o
   2   7   3        4.10        2.88      1.33 o
   3   7   3        2.50        2.37      1.50 o
   4   7   3        0.44        3.97      1.82 o
  -3   8   3        0.25        0.22      0.92 o
  -2   8   3        0.58        1.58      0.79 o
  -1   8   3        0.87        1.25      0.68 o
   0   8   3        0.08        0.60      0.63 o
   1   8   3        2.77        2.94      0.71 o
 -11   0   4       10.29       14.90      3.21 o
 -10   0   4        1.28        0.03      1.50 o
  -9   0   4        3.64        4.76      1.98 o
  -8   0   4       89.66       82.21      7.75 o
  -7   0   4        0.04       -0.09      0.46 o
  -6   0   4      142.78      141.50      4.10 o
  -5   0   4       77.41       92.24      2.20 o
  -4   0   4      984.95     1035.30     18.94 o
  -3   0   4        3.15        3.94      0.35 o
  -2   0   4      442.30      426.24      6.46 o
  -1   0   4      724.31      738.39     15.80 o
   0   0   4      147.34      132.57      3.60 o
   1   0   4      286.93      314.38      5.09 o
   2   0   4      478.48      501.96      9.06 o
   3   0   4       34.00       37.13      1.32 o
   4   0   4       58.18       59.84      1.91 o
   5   0   4        1.27        0.92      0.41 o
   6   0   4       61.16       58.65      1.90 o
   7   0   4       10.44        9.36      0.96 o
   8   0   4       10.97       12.44      1.39 o
   9   0   4        9.64       10.59      2.00 o
 -11   1   4        0.69       -1.08      1.16 o
 -10   1   4        4.54        4.41      1.52 o
  -9   1   4       20.44       22.83      1.64 o
  -8   1   4       72.42       67.68      3.42 o
  -7   1   4       67.58       66.94      1.38 o
  -6   1   4       48.56       50.89      2.10 o
  -5   1   4      116.87      115.74      2.90 o
  -4   1   4       68.74       66.92      1.32 o
  -3   1   4      546.93      578.01      6.60 o
  -2   1   4      145.03      140.56      1.85 o
  -1   1   4     1065.23     1100.51     12.12 o
   0   1   4     1668.71     1653.11     19.60 o
   1   1   4      196.78      203.25      2.49 o
   2   1   4        7.68        9.83      0.51 o
   3   1   4       65.91       67.38      1.33 o
   4   1   4       19.46       18.81      0.74 o
   5   1   4       32.68       36.23      1.09 o
   6   1   4       23.39       23.46      0.90 o
   7   1   4       20.39       21.57      1.06 o
   8   1   4        1.14        0.08      0.59 o
   9   1   4        1.20        1.81      1.18 o
 -11   2   4        2.40        2.57      1.12 o
 -10   2   4        0.24        0.02      0.81 o
  -9   2   4        4.71        3.36      0.79 o
  -8   2   4        2.94        1.93      0.66 o
  -7   2   4       75.25       68.02      1.71 o
  -6   2   4        0.90        1.05      0.41 o
  -5   2   4      111.83      113.91      2.33 o
  -4   2   4      108.15      109.29      1.96 o
  -3   2   4      163.76      179.92      2.19 o
  -2   2   4       52.68       56.99      0.83 o
  -1   2   4      198.38      195.47      2.47 o
   0   2   4      484.30      483.17      4.95 o
   1   2   4       44.25       39.22      0.89 o
   2   2   4      128.54      133.62      1.76 o
   3   2   4        8.84        9.37      0.55 o
   4   2   4       60.70       58.91      1.47 o
   5   2   4      118.53      121.87      3.39 o
   6   2   4        6.12        5.45      0.66 o
   7   2   4        5.05        6.04      0.75 o
   8   2   4        5.34        4.81      0.87 o
   9   2   4        9.94       12.10      1.81 o
 -10   3   4        5.11        6.26      1.83 o
  -9   3   4        5.86        4.81      1.07 o
  -8   3   4        2.20        2.03      0.55 o
  -7   3   4      143.98      142.42      5.04 o
  -6   3   4       61.00       59.54      1.40 o
  -5   3   4       41.99       43.33      2.07 o
  -4   3   4       45.07       46.07      1.13 o
  -3   3   4      197.24      186.90      2.49 o
  -2   3   4      159.01      176.87      2.36 o
  -1   3   4       44.82       49.21      0.84 o
   0   3   4      101.07      105.44      1.38 o
   1   3   4       14.32       15.87      0.53 o
   2   3   4      129.30      125.33      2.73 o
   3   3   4        5.60        6.08      0.48 o
   4   3   4       91.70       93.99      1.92 o
   5   3   4       28.51       30.54      1.48 o
   6   3   4        9.96        9.32      0.94 o
   7   3   4        8.77       10.86      1.22 o
   8   3   4       12.83       15.99      1.68 o
 -10   4   4        0.35       -0.98      1.78 o
  -9   4   4        0.24        0.43      0.89 o
  -8   4   4        0.64        0.16      0.60 o
  -7   4   4       15.87       16.72      1.12 o
  -6   4   4       35.57       35.58      1.48 o
  -5   4   4       48.09       48.24      1.19 o
  -4   4   4       35.00       38.54      0.91 o
  -3   4   4       44.67       46.96      0.92 o
  -2   4   4       28.16       28.15      0.88 o
  -1   4   4       33.73       32.31      0.80 o
   0   4   4       24.98       22.90      0.75 o
   1   4   4       46.84       43.50      1.45 o
   2   4   4       84.59       81.70      1.76 o
   3   4   4       42.26       46.58      1.26 o
   4   4   4       35.58       30.74      1.43 o
   5   4   4       19.57       19.55      2.24 o
   6   4   4        0.55        0.87      0.66 o
   7   4   4       16.99       19.34      1.87 o
   8   4   4        0.16       -0.19      0.95 o
  -9   5   4        2.76        1.28      1.12 o
  -8   5   4        1.19        0.89      0.70 o
  -7   5   4        0.37       -0.21      0.51 o
  -6   5   4       16.38       15.18      0.96 o
  -5   5   4        3.12        3.77      0.50 o
  -4   5   4       17.55       20.26      1.39 o
  -3   5   4       40.87       39.16      1.21 o
  -2   5   4       26.70       27.52      0.84 o
  -1   5   4       34.35       33.65      0.97 o
   0   5   4        4.33        4.37      0.44 o
   1   5   4        9.55        8.76      0.73 o
   2   5   4       19.16       16.61      1.69 o
   3   5   4       11.73       11.36      1.29 o
   4   5   4        3.57        2.57      0.95 o
   5   5   4        3.59        2.91      1.21 o
   6   5   4        4.96        6.89      1.21 o
   7   5   4        0.73        0.24      0.91 o
  -8   6   4        0.52        1.88      1.52 o
  -7   6   4        0.76        2.03      0.65 o
  -6   6   4        3.14        2.72      0.65 o
  -5   6   4        7.66        8.45      0.72 o
  -4   6   4        9.92       11.03      0.67 o
  -3   6   4        1.93        1.95      0.53 o
  -2   6   4        6.98        6.57      1.18 o
  -1   6   4        2.69        3.09      0.86 o
   0   6   4        6.01        6.78      1.18 o
   1   6   4        1.08        1.38      0.48 o
   2   6   4       14.09       16.26      2.57 o
   3   6   4        2.08        1.98      0.85 o
   4   6   4        0.26        1.33      2.09 o
   5   6   4        6.97        7.11      1.46 o
   6   6   4        6.65        6.83      1.63 o
  -6   7   4        0.82        1.60      0.82 o
  -5   7   4        2.41        2.46      0.65 o
  -4   7   4        6.82        7.14      0.71 o
  -3   7   4       10.13        9.35      0.75 o
  -2   7   4        9.30        7.97      1.20 o
  -1   7   4        1.93        4.02      1.67 o
   0   7   4        3.77        4.47      0.71 o
   1   7   4        4.43        4.03      0.72 o
   2   7   4        4.34        3.37      1.52 o
   3   7   4        0.52        0.14      1.55 o
   4   7   4        1.96        2.45      1.74 o
  -2   8   4        0.36        1.06      0.82 o
  -1   8   4        0.76        1.20      0.76 o
   0   8   4        1.20        1.58      0.76 o
 -11   0   5        1.62        1.31      1.77 o
 -10   0   5       20.18       28.06      4.05 o
  -9   0   5       73.93       68.79      5.22 o
  -8   0   5       26.55       24.55      2.20 o
  -7   0   5       19.88       25.50      1.66 o
  -6   0   5        2.17        1.48      0.52 o
  -5   0   5        1.19        1.22      0.90 o
  -4   0   5      144.88      156.78      3.21 o
  -3   0   5        8.52        6.66      0.62 o
  -2   0   5      127.78      130.21      2.36 o
  -1   0   5      897.98      835.00     58.20 o
   0   0   5        0.29       -0.06      0.28 o
   1   0   5        0.57        0.14      0.33 o
   2   0   5       80.14       85.69      3.04 o
   3   0   5       46.75       44.78      1.49 o
   4   0   5       67.43       68.86      2.13 o
   5   0   5       23.62       27.72      1.51 o
   6   0   5       11.42       12.40      0.99 o
   7   0   5        1.18        1.77      0.61 o
   8   0   5       27.30       23.50      4.96 o
   9   0   5        4.36        6.80      1.76 o
 -11   1   5        1.96        1.66      1.54 o
 -10   1   5       15.19       15.78      2.28 o
  -9   1   5        2.58        1.68      0.75 o
  -8   1   5       87.66       80.47      1.84 o
  -7   1   5       32.01       27.31      1.95 o
  -6   1   5       11.26       12.99      0.83 o
  -5   1   5       21.09       18.41      0.75 o
  -4   1   5      178.92      178.20      2.81 o
  -3   1   5      250.97      255.32      3.71 o
  -2   1   5      312.17      331.65      3.99 o
  -1   1   5      163.00      166.43      2.24 o
   0   1   5      509.48      531.30      6.66 o
   1   1   5      255.86      269.43      3.71 o
   2   1   5      125.62      124.18      2.35 o
   3   1   5        0.62        0.21      0.32 o
   4   1   5       36.85       37.68      1.09 o
   5   1   5       23.45       22.07      0.88 o
   6   1   5       14.66       14.69      0.83 o
   7   1   5       54.90       55.26      1.85 o
   8   1   5        0.35        0.17      0.75 o
   9   1   5        1.37        0.87      1.35 o
 -11   2   5        2.45        2.37      1.12 o
 -10   2   5        9.82        9.46      1.58 o
  -9   2   5       20.71       22.43      1.77 o
  -8   2   5       45.65       44.09      1.75 o
  -7   2   5       12.63       12.35      1.76 o
  -6   2   5       19.70       21.47      1.61 o
  -5   2   5      104.97      105.79      1.97 o
  -4   2   5       14.76       16.59      0.67 o
  -3   2   5       93.49       88.80      1.36 o
  -2   2   5      116.40      129.86      1.93 o
  -1   2   5      542.34      551.11      6.40 o
   0   2   5      462.05      475.74      5.27 o
   1   2   5        3.29        3.19      0.42 o
   2   2   5       90.70       91.90      1.94 o
   3   2   5        1.15        1.77      0.35 o
   4   2   5       19.86       20.83      1.71 o
   5   2   5        0.64        0.43      0.37 o
   6   2   5       38.00       37.06      1.56 o
   7   2   5       19.92       22.54      1.46 o
   8   2   5       24.40       33.50      2.70 o
 -10   3   5       11.12       14.75      1.71 o
  -9   3   5        1.31        0.49      0.56 o
  -8   3   5       31.62       28.97      1.40 o
  -7   3   5       13.50       14.78      0.97 o
  -6   3   5       22.77       23.78      0.92 o
  -5   3   5        2.77        4.12      0.39 o
  -4   3   5      119.27      112.33      1.86 o
  -3   3   5        3.30        2.92      0.31 o
  -2   3   5       12.08       13.33      0.60 o
  -1   3   5       76.07       79.98      1.43 o
   0   3   5       31.98       32.48      0.63 o
   1   3   5       13.32       12.65      0.59 o
   2   3   5       34.42       31.78      1.33 o
   3   3   5       52.68       50.48      1.66 o
   4   3   5       17.63       19.63      0.81 o
   5   3   5       27.48       29.66      1.52 o
   6   3   5        0.38        0.61      0.61 o
   7   3   5       19.93       19.90      1.85 o
   8   3   5        4.44        4.57      1.02 o
 -10   4   5        0.22        1.31      1.60 o
  -9   4   5        3.81        3.29      0.85 o
  -8   4   5        5.91        6.08      0.81 o
  -7   4   5        7.24        5.65      0.73 o
  -6   4   5       10.67       12.06      1.21 o
  -5   4   5       33.23       30.54      0.93 o
  -4   4   5        5.03        4.81      0.39 o
  -3   4   5        1.53        2.51      0.26 o
  -2   4   5       72.95       73.26      2.21 o
  -1   4   5       29.08       29.92      0.82 o
   0   4   5       27.51       29.07      0.93 o
   1   4   5       51.96       50.03      1.29 o
   2   4   5        1.32        1.27      0.39 o
   3   4   5       10.31        9.70      0.89 o
   4   4   5       24.95       23.75      1.57 o
   5   4   5        3.79        2.72      0.74 o
   6   4   5        3.35        3.71      1.28 o
   7   4   5        7.73        8.42      1.39 o
  -9   5   5        0.82        1.04      0.76 o
  -8   5   5        2.70        2.83      0.78 o
  -7   5   5        8.82        8.27      1.28 o
  -6   5   5        8.95       10.67      0.95 o
  -5   5   5        9.89        8.75      0.69 o
  -4   5   5       12.53       12.11      0.88 o
  -3   5   5        9.01        6.47      0.51 o
  -2   5   5       14.60       13.82      0.94 o
  -1   5   5        2.10        1.74      0.45 o
   0   5   5       22.07       22.56      1.15 o
   1   5   5       11.11       11.52      0.91 o
   2   5   5       48.31       46.66      2.99 o
   3   5   5        7.04        6.55      1.14 o
   4   5   5        6.43        6.60      1.58 o
   5   5   5        4.27        6.32      1.38 o
   6   5   5        1.42        1.02      1.13 o
  -8   6   5        1.12        1.10      0.79 o
  -7   6   5        2.01        1.51      0.64 o
  -6   6   5        2.60        2.31      0.64 o
  -5   6   5       16.60       19.91      1.01 o
  -4   6   5        1.40        1.89      0.40 o
  -3   6   5        2.43        2.56      0.60 o
  -2   6   5        0.31        0.59      0.42 o
  -1   6   5        8.96        7.93      0.96 o
   0   6   5        4.71        5.15      1.67 o
   1   6   5       20.49       21.49      2.58 o
   2   6   5        2.49        3.78      1.50 o
   3   6   5        0.41        0.17      0.74 o
   4   6   5        6.75        5.87      1.27 o
   5   6   5        0.38        2.15      1.26 o
  -6   7   5        0.29        0.53      0.63 o
  -5   7   5        0.15        0.04      1.33 o
  -4   7   5        0.90        1.55      0.74 o
  -3   7   5        5.46        5.21      0.67 o
  -2   7   5        3.84        3.43      0.95 o
  -1   7   5        1.07        1.20      1.11 o
   0   7   5        2.47        2.12      0.65 o
   1   7   5        2.99        3.38      0.80 o
   2   7   5        2.16        2.61      1.66 o
   3   7   5        0.88        0.91      0.94 o
 -11   0   6        4.59        4.08      2.18 o
 -10   0   6        7.67       11.31      2.77 o
  -9   0   6       32.45       27.52      3.83 o
  -8   0   6       21.33       23.41      3.30 o
  -7   0   6       43.77       43.28      2.19 o
  -6   0   6       39.14       34.88      1.93 o
  -5   0   6       29.90       24.59      1.38 o
  -4   0   6       30.01       28.18      2.43 o
  -3   0   6      116.42      129.44      3.38 o
  -2   0   6      240.20      276.78      5.13 o
  -1   0   6       82.47       81.68     12.90 o
   0   0   6       52.21       57.05      4.64 o
   1   0   6        1.67        1.24      0.31 o
   2   0   6       67.66       64.98      3.26 o
   3   0   6       13.76       12.53      1.50 o
   4   0   6       23.92       27.00      1.30 o
   5   0   6        1.73        1.56      0.63 o
   6   0   6       11.32       10.89      1.70 o
   7   0   6       54.61       61.19      4.17 o
   8   0   6        1.18        2.41      1.39 o
 -11   1   6        0.04        1.08      1.39 o
 -10   1   6        0.74       -0.14      1.10 o
  -9   1   6        2.82        4.53      0.91 o
  -8   1   6        5.80        5.64      0.90 o
  -7   1   6       42.80       39.24      2.08 o
  -6   1   6       39.20       39.90      1.35 o
  -5   1   6       16.11       17.71      0.73 o
  -4   1   6      413.51      425.57      6.00 o
  -3   1   6      169.61      166.51      2.64 o
  -2   1   6       69.60       71.45      1.38 o
  -1   1   6      547.12      575.30      7.12 o
   0   1   6      201.67      202.34      3.13 o
   1   1   6       66.07       63.87      1.31 o
   2   1   6       54.99       51.19      1.38 o
   3   1   6      103.81      107.94      2.76 o
   4   1   6        3.32        2.69      0.50 o
   5   1   6        0.28       -0.12      0.26 o
   6   1   6       13.83       14.33      0.99 o
   7   1   6        6.01        6.40      0.95 o
   8   1   6        6.77        8.43      1.63 o
 -11   2   6        3.26        4.37      1.29 o
 -10   2   6        4.91        5.10      2.27 o
  -9   2   6        3.07        3.08      0.78 o
  -8   2   6       31.81       36.39      1.89 o
  -7   2   6       11.91       12.78      1.13 o
  -6   2   6       70.73       67.83      1.57 o
  -5   2   6       91.65       91.64      1.82 o
  -4   2   6        7.61        8.43      0.53 o
  -3   2   6      129.95      137.77      2.08 o
  -2   2   6       89.33       83.61      1.45 o
  -1   2   6       56.17       58.05      1.27 o
   0   2   6      480.68      486.38      6.92 o
   1   2   6      133.89      130.51      2.80 o
   2   2   6        8.95       10.90      0.75 o
   3   2   6       18.69       19.85      0.97 o
   4   2   6        5.71        7.43      0.68 o
   5   2   6       42.97       42.00      1.96 o
   6   2   6       11.37       13.80      1.01 o
   7   2   6       11.14       13.13      1.73 o
   8   2   6        0.85        0.20      1.09 o
 -10   3   6        3.81        6.43      1.29 o
  -9   3   6        0.24       -0.13      0.53 o
  -8   3   6        7.54        6.60      0.77 o
  -7   3   6       20.29       21.18      0.98 o
  -6   3   6       30.20       26.11      0.89 o
  -5   3   6      103.95      105.99      1.53 o
  -4   3   6       41.38       44.98      1.71 o
  -3   3   6       49.38       46.40      0.97 o
  -2   3   6       10.59        9.08      0.66 o
  -1   3   6       61.74       61.82      1.99 o
   0   3   6       18.15       18.95      0.76 o
   1   3   6       26.35       24.19      1.12 o
   2   3   6       65.09       62.58      2.41 o
   3   3   6       33.32       32.99      1.34 o
   4   3   6       52.64       48.57      1.72 o
   5   3   6        4.82        5.36      0.89 o
   6   3   6        6.37        5.87      1.01 o
   7   3   6        7.75        9.07      1.31 o
 -10   4   6        1.07       -0.52      1.55 o
  -9   4   6        5.11        4.50      0.92 o
  -8   4   6       24.40       27.35      1.74 o
  -7   4   6        4.85        6.03      0.80 o
  -6   4   6       25.99       27.50      0.95 o
  -5   4   6       20.10       20.17      1.36 o
  -4   4   6       16.88       19.47      0.76 o
  -3   4   6       41.47       42.40      1.00 o
  -2   4   6       38.13       39.56      1.03 o
  -1   4   6        3.74        4.20      0.50 o
   0   4   6       35.53       35.17      1.45 o
   1   4   6        5.57        5.45      0.84 o
   2   4   6       59.22       60.96      3.28 o
   3   4   6       56.92       56.18      1.94 o
   4   4   6        0.33        0.97      0.66 o
   5   4   6        1.11        2.10      1.06 o
   6   4   6        5.23        3.44      1.35 o
   7   4   6        2.53        3.12      1.11 o
  -9   5   6        2.50        3.78      1.90 o
  -8   5   6        0.39        1.22      0.82 o
  -7   5   6        5.61        5.46      0.83 o
  -6   5   6       18.26       19.73      1.30 o
  -5   5   6        2.99        3.71      0.49 o
  -4   5   6        5.09        4.82      0.49 o
  -3   5   6       28.57       29.01      1.00 o
  -2   5   6       18.04       15.65      0.95 o
  -1   5   6        2.80        3.35      0.59 o
   0   5   6        9.38        9.52      0.86 o
   1   5   6       10.54       11.25      2.30 o
   2   5   6        0.55       -0.92      0.92 o
   3   5   6        5.26        4.23      1.05 o
   4   5   6        1.35        1.60      1.01 o
   5   5   6        0.94        2.05      1.17 o
   6   5   6        1.52        2.62      3.02 o
  -7   6   6        6.80        7.65      1.00 o
  -6   6   6        4.91        5.03      0.81 o
  -5   6   6        0.86        1.20      0.52 o
  -4   6   6        4.79        6.12      0.58 o
  -3   6   6        1.97        1.60      0.54 o
  -2   6   6        4.51        6.12      0.69 o
  -1   6   6        0.49        1.99      0.60 o
   0   6   6        4.80        5.68      0.84 o
   1   6   6        3.51        4.79      1.63 o
   2   6   6        1.73        2.86      1.52 o
   3   6   6        0.37        1.84      0.87 o
   4   6   6        4.43        5.89      1.43 o
  -5   7   6        1.00        1.78      0.68 o
  -4   7   6        2.71        3.12      0.62 o
  -3   7   6        4.86        6.09      0.76 o
  -2   7   6        2.76        2.12      0.99 o
  -1   7   6        1.37        1.55      0.71 o
   0   7   6        1.20        2.25      1.32 o
   1   7   6        4.72        5.00      1.90 o
   2   7   6        2.67        7.70      2.26 o
 -11   0   7        2.88        6.66      2.28 o
 -10   0   7        1.15        2.12      1.82 o
  -9   0   7        2.38        2.61      1.60 o
  -8   0   7        0.00       -0.71      1.06 o
  -7   0   7      215.77      216.72      9.05 o
  -6   0   7        9.30       10.43      1.10 o
  -5   0   7       10.40       12.49      2.07 o
  -4   0   7        1.29        2.68      0.45 o
  -3   0   7        0.97        1.30      0.34 o
  -2   0   7      147.44      125.02      3.48 o
  -1   0   7       76.08       68.50      3.89 o
   0   0   7       31.06       30.00      1.97 o
   1   0   7       22.93       22.33      1.32 o
   2   0   7        4.88        6.54      1.11 o
   3   0   7       22.90       24.25      2.14 o
   4   0   7        8.13        6.21      1.71 o
   5   0   7        8.39       10.83      2.43 o
   6   0   7        4.46        3.76      0.94 o
   7   0   7       17.65       19.51      2.54 o
   8   0   7        5.88        6.07      1.92 o
 -11   1   7        1.94        1.57      1.43 o
 -10   1   7        1.09        2.38      1.66 o
  -9   1   7        3.09        1.17      1.11 o
  -8   1   7       29.76       33.49      1.81 o
  -7   1   7       87.93       93.23      2.87 o
  -6   1   7      149.18      140.62      3.27 o
  -5   1   7       72.48       70.82      1.56 o
  -4   1   7       11.21       11.28      0.69 o
  -3   1   7      130.10      135.81      3.53 o
  -2   1   7      351.19      375.10      5.35 o
  -1   1   7        2.79        3.89      0.40 o
   0   1   7       56.23       57.08      1.59 o
   1   1   7       55.99       52.67      1.54 o
   2   1   7       17.10       17.79      0.81 o
   3   1   7       46.41       48.77      1.90 o
   4   1   7        6.71        7.58      0.94 o
   5   1   7       12.76       13.40      1.11 o
   6   1   7       31.60       32.56      1.78 o
   7   1   7       10.05       11.31      1.44 o
 -11   2   7        0.61        0.56      1.30 o
 -10   2   7        2.67        4.72      1.51 o
  -9   2   7        7.68        8.00      0.95 o
  -8   2   7       18.19       17.46      1.68 o
  -7   2   7       31.97       30.67      2.06 o
  -6   2   7       63.01       61.32      1.73 o
  -5   2   7       30.87       34.49      1.05 o
  -4   2   7      147.43      147.64      2.53 o
  -3   2   7       63.12       59.68      1.34 o
  -2   2   7       33.26       34.85      1.11 o
  -1   2   7      298.84      299.16      4.52 o
   0   2   7      143.22      142.03      2.52 o
   1   2   7        0.33        1.39      0.43 o
   2   2   7        0.75        0.65      0.39 o
   3   2   7       10.18        8.17      0.76 o
   4   2   7        8.11        7.25      0.84 o
   5   2   7        2.28        2.09      0.64 o
   6   2   7        6.00        6.94      1.37 o
   7   2   7        2.31        2.18      1.14 o
 -10   3   7        1.18        2.43      0.94 o
  -9   3   7        1.11        1.73      0.66 o
  -8   3   7        0.69        1.04      0.56 o
  -7   3   7      100.79      100.52      3.25 o
  -6   3   7        9.25        8.78      0.80 o
  -5   3   7      105.76      106.00      1.98 o
  -4   3   7        9.53        9.47      0.55 o
  -3   3   7       52.58       60.42      1.23 o
  -2   3   7       48.64       48.48      1.22 o
  -1   3   7        4.77        4.28      0.44 o
   0   3   7        9.73        9.88      0.91 o
   1   3   7        3.18        2.86      0.85 o
   2   3   7        7.63        9.70      0.79 o
   3   3   7       17.23       17.06      1.20 o
   4   3   7       10.39       12.56      2.20 o
   5   3   7       14.83       13.92      1.58 o
   6   3   7        5.53        6.31      1.33 o
   7   3   7        8.28        7.87      1.55 o
 -10   4   7        1.23        1.28      2.99 o
  -9   4   7        3.43        3.03      0.97 o
  -8   4   7       14.91       14.15      1.17 o
  -7   4   7        4.98        5.73      0.93 o
  -6   4   7        1.33        0.85      0.38 o
  -5   4   7       11.29       11.33      0.67 o
  -4   4   7       31.55       32.90      1.00 o
  -3   4   7       96.59       87.97      1.66 o
  -2   4   7       38.77       39.63      1.13 o
  -1   4   7        5.44        4.43      0.54 o
   0   4   7       27.46       26.01      1.50 o
   1   4   7       19.44       19.01      1.52 o
   2   4   7       16.66       13.64      2.14 o
   3   4   7       18.18       14.93      1.76 o
   4   4   7        5.38        3.35      1.14 o
   5   4   7        0.41        0.15      1.10 o
   6   4   7        0.43        0.16      1.08 o
  -9   5   7        1.49        1.13      0.94 o
  -8   5   7        1.38        2.46      0.79 o
  -7   5   7        2.82        3.05      0.69 o
  -6   5   7       14.98       16.66      1.24 o
  -5   5   7        0.64        0.89      0.36 o
  -4   5   7        3.68        4.69      0.52 o
  -3   5   7        0.97        1.07      0.36 o
  -2   5   7        4.72        4.02      0.58 o
  -1   5   7        5.30        5.17      0.74 o
   0   5   7        6.34        8.57      1.00 o
   1   5   7        7.08        7.94      1.98 o
   2   5   7       15.94       18.11      2.96 o
   3   5   7        4.80        5.52      1.23 o
   4   5   7        1.95        0.34      1.01 o
   5   5   7        1.93        2.81      1.27 o
  -7   6   7        2.67        3.31      0.82 o
  -6   6   7        0.36       -0.15      0.54 o
  -5   6   7        8.99       11.34      1.01 o
  -4   6   7        0.02        0.27      0.38 o
  -3   6   7        1.12        0.77      0.39 o
  -2   6   7        6.24        7.40      0.99 o
  -1   6   7        0.26        0.41      0.98 o
   0   6   7        0.93        0.35      1.17 o
   1   6   7        7.04        6.06      1.90 o
   2   6   7        0.83        1.14      1.47 o
   3   6   7        0.46        0.18      0.94 o
   4   6   7        0.21       -0.62      1.33 o
  -5   7   7        1.17        0.34      1.29 o
  -4   7   7        3.02        4.57      1.35 o
  -3   7   7        1.14        2.60      0.60 o
  -2   7   7        1.24        2.00      1.90 o
  -1   7   7        1.84        2.09      0.82 o
   0   7   7        1.21       -0.19      0.82 o
   1   7   7        2.32        5.33      2.07 o
 -11   0   8        0.01        0.71      1.96 o
 -10   0   8        1.70        0.98      1.74 o
  -9   0   8        6.68        5.17      1.96 o
  -8   0   8       54.77       59.25      4.68 o
  -7   0   8       19.77       22.36      1.79 o
  -6   0   8       11.57        8.50      1.06 o
  -5   0   8       22.45       21.73      2.66 o
  -4   0   8       68.13       70.99      4.19 o
  -3   0   8      214.01      214.49      5.51 o
  -2   0   8        7.58        9.16      0.89 o
  -1   0   8       24.27       17.93      8.23 o
   0   0   8       12.35       12.90      1.38 o
   1   0   8       32.82       33.91      1.91 o
   2   0   8       11.62       11.26      3.05 o
   3   0   8       40.93       40.94      2.89 o
   4   0   8       20.75       19.87      2.38 o
   5   0   8        0.25        0.38      0.95 o
   6   0   8       18.22       16.60      1.68 o
   7   0   8        6.55        8.86      2.04 o
 -11   1   8        3.47        3.55      1.44 o
 -10   1   8        0.96        1.77      1.22 o
  -9   1   8        6.11        9.72      1.83 o
  -8   1   8       79.26       76.20      2.71 o
  -7   1   8      144.12      143.75      5.50 o
  -6   1   8        4.78        5.21      0.61 o
  -5   1   8       94.63      104.77      2.08 o
  -4   1   8      145.05      139.53      3.68 o
  -3   1   8       41.23       42.40      1.25 o
  -2   1   8      179.09      191.95      3.12 o
  -1   1   8       16.56       16.19      0.75 o
   0   1   8       32.09       33.49      1.17 o
   1   1   8       89.56       91.38      1.81 o
   2   1   8        4.74        4.58      0.58 o
   3   1   8       13.87       13.31      1.21 o
   4   1   8        2.32        2.35      0.76 o
   5   1   8        0.27       -0.09      0.56 o
   6   1   8        3.76        3.42      0.96 o
   7   1   8        3.96        3.23      1.30 o
 -11   2   8        0.94        3.01      1.52 o
 -10   2   8        1.87        2.55      1.26 o
  -9   2   8        0.68        1.04      0.68 o
  -8   2   8        5.37        5.19      0.90 o
  -7   2   8       33.65       37.79      1.86 o
  -6   2   8       37.95       33.60      2.86 o
  -5   2   8       13.79       13.60      0.74 o
  -4   2   8       16.98       16.73      0.92 o
  -3   2   8       14.53       16.61      0.81 o
  -2   2   8        5.11        5.70      0.45 o
  -1   2   8      209.77      210.85      3.98 o
   0   2   8      291.29      295.91      5.43 o
   1   2   8        1.88        2.08      0.52 o
   2   2   8       36.31       38.33      2.34 o
   3   2   8        3.38        2.80      0.69 o
   4   2   8       10.29       11.08      1.19 o
   5   2   8       17.77       15.60      1.47 o
   6   2   8        3.93        4.31      1.26 o
   7   2   8        4.02        4.32      1.36 o
 -10   3   8        0.54        1.25      0.93 o
  -9   3   8        3.65        1.91      0.68 o
  -8   3   8        8.01        8.99      0.97 o
  -7   3   8       54.28       57.81      1.92 o
  -6   3   8       24.88       26.83      1.32 o
  -5   3   8       22.09       19.61      0.84 o
  -4   3   8       63.73       61.14      1.33 o
  -3   3   8       31.23       28.94      0.90 o
  -2   3   8       10.06        9.58      0.64 o
  -1   3   8      188.50      182.74      3.12 o
   0   3   8       25.43       24.19      1.53 o
   1   3   8       21.00       19.21      1.41 o
   2   3   8       21.82       19.84      1.16 o
   3   3   8       23.10       23.24      1.83 o
   4   3   8       27.27       29.68      2.20 o
   5   3   8        1.31        1.46      0.92 o
   6   3   8        1.64        1.48      1.14 o
  -9   4   8        1.81        0.56      0.71 o
  -8   4   8        2.20        2.09      0.73 o
  -7   4   8        8.12        7.12      0.84 o
  -6   4   8        4.60        5.51      0.62 o
  -5   4   8        7.74        7.39      0.66 o
  -4   4   8        2.02        2.34      0.40 o
  -3   4   8       44.01       40.49      1.46 o
  -2   4   8        8.02        7.40      0.68 o
  -1   4   8       17.80       17.24      1.01 o
   0   4   8        9.51       10.74      1.50 o
   1   4   8        2.76        2.91      1.44 o
   2   4   8       18.18       16.02      2.13 o
   3   4   8        3.19        2.26      1.03 o
   4   4   8        6.84        7.77      1.56 o
   5   4   8        0.38       -0.36      0.97 o
  -8   5   8        0.65        1.26      0.72 o
  -7   5   8       15.20       15.39      1.42 o
  -6   5   8        1.19        2.49      0.66 o
  -5   5   8        1.09        0.88      0.45 o
  -4   5   8        2.14        1.13      0.40 o
  -3   5   8        1.10        0.98      0.39 o
  -2   5   8       28.60       28.62      1.35 o
  -1   5   8        3.77        3.40      0.80 o
   0   5   8        9.18        9.54      2.18 o
   1   5   8        3.71        3.24      1.52 o
   2   5   8        1.17        1.01      0.88 o
   3   5   8        3.53        2.79      1.13 o
   4   5   8        2.02        2.25      1.18 o
  -7   6   8        1.01        1.52      0.92 o
  -6   6   8        7.05        7.49      0.97 o
  -5   6   8        2.74        4.51      0.78 o
  -4   6   8        0.37        0.72      0.55 o
  -3   6   8        7.62        7.05      0.72 o
  -2   6   8        1.40        1.84      1.33 o
  -1   6   8        0.52        0.80      0.65 o
   0   6   8        0.84        0.05      1.36 o
   1   6   8        2.28        2.20      1.74 o
   2   6   8        0.27        1.58      0.95 o
   3   6   8        0.07       -0.28      0.91 o
  -4   7   8        3.10        5.10      0.94 o
  -3   7   8        1.92        1.82      0.78 o
  -2   7   8        0.40        1.88      1.47 o
  -1   7   8        0.41       -0.01      0.77 o
 -11   0   9        2.17        0.76      1.90 o
 -10   0   9        0.04       -0.16      1.39 o
  -9   0   9       10.61        8.48      2.53 o
  -8   0   9        4.72        4.49      1.85 o
  -7   0   9       45.39       45.74      4.60 o
  -6   0   9        1.76        0.52      0.57 o
  -5   0   9        2.69        2.91      0.79 o
  -4   0   9       11.22       12.33      1.19 o
  -3   0   9        8.96        9.36      1.00 o
  -2   0   9        2.54        1.73      0.55 o
  -1   0   9       66.71       62.24      2.74 o
   0   0   9       97.29       94.39      3.52 o
   1   0   9      179.07      166.25      3.17 o
   2   0   9       13.88       14.48      1.74 o
   3   0   9        4.28        2.94      1.12 o
   4   0   9       15.55       15.94      2.11 o
   5   0   9        2.10        1.26      1.12 o
   6   0   9        8.34        8.49      1.79 o
 -11   1   9        1.32        2.60      1.58 o
 -10   1   9        3.64        4.83      1.62 o
  -9   1   9        7.52        6.66      2.42 o
  -8   1   9       25.38       23.73      2.50 o
  -7   1   9       16.73       18.42      1.58 o
  -6   1   9       17.79       19.97      1.40 o
  -5   1   9        6.01        7.26      0.69 o
  -4   1   9       14.59       17.83      0.87 o
  -3   1   9        8.42       10.61      0.88 o
  -2   1   9        5.45        5.13      0.51 o
  -1   1   9       64.86       64.39      2.14 o
   0   1   9       75.91       81.82      1.56 o
   1   1   9       12.24       13.31      0.88 o
   2   1   9       29.24       29.88      1.72 o
   3   1   9        3.06        2.18      0.74 o
   4   1   9        1.62        1.06      0.69 o
   5   1   9       15.67       20.15      1.79 o
   6   1   9       12.83       14.25      2.24 o
 -10   2   9        2.19        3.37      1.47 o
  -9   2   9        5.24        4.68      1.44 o
  -8   2   9        8.72        8.46      1.10 o
  -7   2   9        5.84        5.13      2.05 o
  -6   2   9       90.48       87.74      2.74 o
  -5   2   9       55.37       57.47      2.04 o
  -4   2   9        3.10        3.38      0.46 o
  -3   2   9        7.47        6.25      0.56 o
  -2   2   9        8.56        8.56      0.57 o
  -1   2   9       68.47       71.04      1.65 o
   0   2   9      169.73      168.74      3.68 o
   1   2   9       17.89       18.51      1.09 o
   2   2   9        3.58        3.60      0.78 o
   3   2   9        6.41        6.47      0.93 o
   4   2   9       35.17       36.21      2.54 o
   5   2   9        0.38        0.06      0.87 o
   6   2   9        1.08        1.81      1.20 o
 -10   3   9        1.62       -0.23      0.92 o
  -9   3   9        2.51        2.74      0.73 o
  -8   3   9       12.63       10.75      1.30 o
  -7   3   9        3.66        3.45      0.69 o
  -6   3   9       12.06       12.49      1.15 o
  -5   3   9       24.47       24.50      1.08 o
  -4   3   9       18.69       17.62      0.82 o
  -3   3   9        7.86        8.33      0.58 o
  -2   3   9       34.17       35.08      1.05 o
  -1   3   9      136.14      137.77      3.00 o
   0   3   9        5.78        6.69      0.97 o
   1   3   9        8.18        9.39      1.24 o
   2   3   9        6.10        5.49      0.85 o
   3   3   9       16.16       18.47      1.72 o
   4   3   9       14.54       10.89      1.52 o
   5   3   9        2.25        0.62      1.00 o
  -9   4   9        1.28        2.01      1.23 o
  -8   4   9       10.12        9.33      1.50 o
  -7   4   9        0.87        0.41      0.58 o
  -6   4   9       22.98       26.48      1.58 o
  -5   4   9        4.87        5.73      0.63 o
  -4   4   9       17.34       16.46      1.26 o
  -3   4   9        6.75        6.45      0.63 o
  -2   4   9       19.83       20.09      0.98 o
  -1   4   9        5.30        4.59      0.95 o
   0   4   9       12.45       11.26      2.45 o
   1   4   9        8.60        8.08      2.01 o
   2   4   9        0.00        0.33      0.81 o
   3   4   9        3.71        2.58      1.13 o
   4   4   9        4.67        4.95      1.38 o
  -8   5   9       11.22       11.59      1.31 o
  -7   5   9        8.07        8.69      1.14 o
  -6   5   9        3.52        4.87      1.13 o
  -5   5   9        2.04        2.95      0.64 o
  -4   5   9        3.98        3.25      0.64 o
  -3   5   9        0.69        0.93      0.52 o
  -2   5   9        8.45       10.40      1.12 o
  -1   5   9        7.50        7.92      1.16 o
   0   5   9        4.41        3.70      1.74 o
   1   5   9        1.89        0.95      1.52 o
   2   5   9        4.42        2.41      1.10 o
   3   5   9        3.92        3.20      1.26 o
  -6   6   9        0.81        0.50      0.65 o
  -5   6   9        4.00        6.91      0.94 o
  -4   6   9        2.31        3.78      0.78 o
  -3   6   9        0.26       -0.49      0.49 o
  -2   6   9        1.42        1.20      1.52 o
  -1   6   9        0.61        1.31      1.52 o
   0   6   9        0.87       -1.36      1.36 o
   1   6   9        6.59        7.34      2.39 o
 -11   0  10        0.30        0.22      2.01 o
 -10   0  10        2.28        0.14      1.69 o
  -9   0  10        1.57        1.69      1.79 o
  -8   0  10        4.40        4.16      1.77 o
  -7   0  10        1.91        1.31      1.33 o
  -6   0  10       27.25       26.27      3.37 o
  -5   0  10       26.37       24.39      3.25 o
  -4   0  10       97.16       88.23      3.15 o
  -3   0  10       13.99       15.75      1.36 o
  -2   0  10        0.98       -0.40      0.40 o
  -1   0  10      315.48      295.48     18.38 o
   0   0  10       37.85       36.99      1.56 o
   1   0  10        4.31        5.21      3.49 o
   2   0  10        0.01        0.13      0.76 o
   3   0  10       10.30        8.35      1.53 o
   4   0  10        0.00       -0.75      1.25 o
   5   0  10       13.14       18.19      2.49 o
 -10   1  10        1.26        1.44      1.35 o
  -9   1  10        3.95        5.25      1.54 o
  -8   1  10        5.08        3.89      1.36 o
  -7   1  10        5.78        6.35      1.49 o
  -6   1  10       17.88       20.83      4.20 o
  -5   1  10        6.91        5.33      0.89 o
  -4   1  10       12.17       12.46      1.09 o
  -3   1  10       12.97       11.17      1.02 o
  -2   1  10        1.25        0.85      0.43 o
  -1   1  10       12.82       13.43      0.99 o
   0   1  10       18.00       18.68      1.02 o
   1   1  10        8.03        6.77      0.91 o
   2   1  10        0.86        2.36      1.28 o
   3   1  10        4.35        4.56      0.92 o
   4   1  10        3.57        1.86      0.84 o
   5   1  10        3.07        3.56      1.05 o
 -10   2  10        2.03        3.85      1.52 o
  -9   2  10        1.64        2.59      1.35 o
  -8   2  10        1.77        2.23      1.14 o
  -7   2  10        6.26        6.68      0.94 o
  -6   2  10       24.08       23.99      1.62 o
  -5   2  10       48.51       50.63      2.06 o
  -4   2  10       67.39       72.13      2.06 o
  -3   2  10        9.66        8.37      0.87 o
  -2   2  10       38.58       37.48      1.28 o
  -1   2  10       61.42       62.81      1.55 o
   0   2  10       50.50       45.11      2.81 o
   1   2  10        2.56        1.14      0.59 o
   2   2  10       13.16       13.78      1.28 o
   3   2  10       16.04       17.51      1.50 o
   4   2  10        7.90        9.52      1.51 o
   5   2  10        1.07        2.40      1.10 o
 -10   3  10        1.88        1.02      1.30 o
  -9   3  10        0.03       -0.78      0.78 o
  -8   3  10        2.75        1.67      0.70 o
  -7   3  10       10.76       13.15      1.12 o
  -6   3  10        0.77        1.17      0.53 o
  -5   3  10        0.32       -0.38      0.38 o
  -4   3  10        1.19        0.79      0.39 o
  -3   3  10       38.44       39.34      1.35 o
  -2   3  10       42.97       41.04      1.34 o
  -1   3  10       42.11       38.08      2.02 o
   0   3  10       71.99       74.14      2.71 o
   1   3  10       21.53       20.54      1.60 o
   2   3  10        5.86        5.50      1.12 o
   3   3  10        7.43        8.37      1.74 o
   4   3  10        0.31       -0.86      0.86 o
  -9   4  10        5.08        5.92      1.56 o
  -8   4  10        6.84        5.85      1.11 o
  -7   4  10        6.25        7.31      1.02 o
  -6   4  10        3.67        3.86      0.78 o
  -5   4  10        6.89        9.91      1.34 o
  -4   4  10        6.27        5.52      0.80 o
  -3   4  10       15.63       17.23      1.66 o
  -2   4  10        4.96        5.25      0.76 o
  -1   4  10        3.82        3.86      1.77 o
   0   4  10       34.22       39.51      4.41 o
   1   4  10        3.57        4.70      1.22 o
   2   4  10        1.70        1.14      0.94 o
   3   4  10        1.83        1.71      1.11 o
   4   4  10        1.38        1.51      1.22 o
  -7   5  10        5.33        5.34      1.20 o
  -6   5  10        1.28        1.77      0.69 o
  -5   5  10        1.46        1.56      0.66 o
  -4   5  10        4.86        4.16      0.77 o
  -3   5  10        0.04       -0.45      0.45 o
  -2   5  10        7.10        7.75      1.86 o
  -1   5  10        1.30        3.43      1.77 o
   0   5  10        0.72        2.12      1.63 o
   1   5  10        3.32        6.42      2.26 o
   2   5  10        0.75        1.07      1.00 o
  -5   6  10        0.09        0.69      0.63 o
  -4   6  10        0.29        0.17      0.66 o
  -3   6  10        4.27        5.93      1.06 o
  -2   6  10        0.38       -0.41      0.74 o
  -1   6  10        1.58        4.19      2.04 o
   0   6  10        1.95        0.71      1.74 o
 -10   0  11        5.17        4.16      2.37 o
  -9   0  11        0.40        1.66      1.63 o
  -8   0  11       13.38        8.35      2.42 o
  -7   0  11        8.78       15.23      2.99 o
  -6   0  11        0.36       -0.79      0.87 o
  -5   0  11       65.71       66.05      4.89 o
  -4   0  11        0.44        1.01      1.14 o
  -3   0  11       74.59       74.31      5.08 o
  -2   0  11       41.93       45.14      4.51 o
  -1   0  11       21.17       19.82      1.98 o
   0   0  11        1.70        0.08      0.91 o
   1   0  11        0.05        0.46      0.81 o
   2   0  11        6.07        5.21      1.38 o
   3   0  11        3.11        4.54      1.36 o
   4   0  11        1.57       -0.12      1.14 o
 -10   1  11        1.20        2.22      1.31 o
  -9   1  11        4.72        5.67      1.81 o
  -8   1  11       25.43       25.52      2.75 o
  -7   1  11        7.52        5.56      2.24 o
  -6   1  11       18.87       20.09      2.28 o
  -5   1  11       27.78       25.67      2.42 o
  -4   1  11       20.13       19.01      1.75 o
  -3   1  11        2.39        1.88      0.69 o
  -2   1  11       16.66       16.29      1.84 o
  -1   1  11        2.07        2.59      0.80 o
   0   1  11        5.40        4.37      0.82 o
   1   1  11       13.64       14.52      1.83 o
   2   1  11        3.35        2.88      0.81 o
   3   1  11        2.11        1.60      0.80 o
   4   1  11       12.44       13.65      1.56 o
 -10   2  11        0.75        0.83      1.37 o
  -9   2  11        1.84        2.56      1.29 o
  -8   2  11        1.26        1.76      1.18 o
  -7   2  11       19.78       19.92      2.29 o
  -6   2  11        0.73        1.28      0.61 o
  -5   2  11       14.27       14.49      1.08 o
  -4   2  11        3.68        4.05      0.66 o
  -3   2  11       19.68       19.06      1.04 o
  -2   2  11       60.97       63.78      1.69 o
  -1   2  11       14.89       13.90      1.38 o
   0   2  11        2.41        2.95      0.75 o
   1   2  11        4.75        5.92      0.97 o
   2   2  11        4.73        4.29      0.95 o
   3   2  11       19.44       19.38      1.98 o
   4   2  11        1.39        0.09      0.90 o
  -9   3  11        0.74        1.41      1.26 o
  -8   3  11        3.51        1.02      1.16 o
  -7   3  11        8.61        8.43      1.09 o
  -6   3  11        2.05        1.97      0.59 o
  -5   3  11        5.00        6.13      1.88 o
  -4   3  11        4.25        4.67      0.69 o
  -3   3  11       12.32       12.96      0.96 o
  -2   3  11        8.07        9.08      0.92 o
  -1   3  11       47.80       45.87      1.81 o
   0   3  11        9.10        8.02      1.21 o
   1   3  11       10.12       10.55      1.42 o
   2   3  11        3.56        1.76      1.04 o
   3   3  11        4.49        4.80      1.42 o
  -8   4  11        4.98        6.71      1.10 o
  -7   4  11        2.27        1.65      0.74 o
  -6   4  11        1.93        1.87      0.99 o
  -5   4  11        1.90        2.46      0.72 o
  -4   4  11        0.16        0.38      0.76 o
  -3   4  11        0.79        0.17      0.72 o
  -2   4  11       11.76       13.23      1.47 o
  -1   4  11       21.10       18.33      3.24 o
   0   4  11        5.03        4.84      1.96 o
   1   4  11        1.74        2.80      1.55 o
   2   4  11        1.52        1.31      1.09 o
  -7   5  11        1.13        0.38      1.39 o
  -6   5  11        3.95        5.40      1.18 o
  -5   5  11        2.43        3.13      0.77 o
  -4   5  11        1.11        1.24      0.92 o
  -3   5  11        3.67        3.40      0.97 o
  -2   5  11        0.02        0.42      0.76 o
  -1   5  11        1.56        2.58      1.85 o
   0   5  11        3.67        4.32      2.37 o
   1   5  11        0.31       -0.19      0.94 o
 -10   0  12        0.47       -1.63      1.63 o
  -9   0  12        1.88        4.51      2.12 o
  -8   0  12        7.72       11.07      2.75 o
  -7   0  12        7.49        5.17      1.90 o
  -6   0  12        3.34        3.24      1.69 o
  -5   0  12        5.74        6.44      2.01 o
  -4   0  12       21.21       17.18      2.88 o
  -3   0  12        0.74       -1.03      1.03 o
  -2   0  12       19.16       19.00      2.04 o
  -1   0  12        2.16        1.43      0.90 o
   0   0  12        2.23        2.14      1.05 o
   1   0  12        1.65        2.91      1.18 o
   2   0  12        1.96       -0.56      0.98 o
   3   0  12        3.14        2.82      1.37 o
 -10   1  12        3.36        4.68      1.72 o
  -9   1  12        4.40        5.49      2.43 o
  -8   1  12        3.46        3.51      1.46 o
  -7   1  12       18.25       15.04      2.75 o
  -6   1  12       16.46       12.57      1.86 o
  -5   1  12        0.52        1.66      0.93 o
  -4   1  12        5.37        3.05      1.55 o
  -3   1  12        1.21        0.36      0.62 o
  -2   1  12        6.53        4.55      1.01 o
  -1   1  12        0.96        0.37      0.78 o
   0   1  12       15.08       16.95      2.05 o
   1   1  12       11.73       10.60      1.23 o
   2   1  12        6.84        9.54      2.33 o
   3   1  12       14.15       16.01      1.65 o
  -9   2  12        7.37        6.41      2.54 o
  -8   2  12        6.84        8.01      1.74 o
  -7   2  12        1.43        1.68      1.07 o
  -6   2  12        9.76        7.93      2.12 o
  -5   2  12       13.16       11.74      1.38 o
  -4   2  12        4.84        6.59      1.13 o
  -3   2  12       29.38       28.76      1.51 o
  -2   2  12        0.53        0.78      0.74 o
  -1   2  12       12.59       13.16      1.96 o
   0   2  12        5.13        4.48      0.88 o
   1   2  12        3.04        3.11      0.87 o
   2   2  12        9.94        9.84      1.51 o
   3   2  12        0.53        0.91      1.04 o
  -8   3  12        1.08        1.01      0.91 o
  -7   3  12        1.93        1.80      0.88 o
  -6   3  12        2.38        2.44      1.07 o
  -5   3  12        5.31        4.48      0.77 o
  -4   3  12        6.61        7.62      0.85 o
  -3   3  12        7.69        8.08      1.04 o
  -2   3  12       25.06       22.57      2.36 o
  -1   3  12        3.64        0.35      1.28 o
   0   3  12        9.44        6.23      1.46 o
   1   3  12        3.28        3.28      3.34 o
   2   3  12       11.86       11.62      1.89 o
  -7   4  12        3.40        2.37      1.12 o
  -6   4  12        4.85        3.44      0.89 o
  -5   4  12        1.79        1.40      0.78 o
  -4   4  12        1.55        1.23      0.81 o
  -3   4  12        1.53        2.18      0.94 o
  -2   4  12        0.01        1.06      1.52 o
  -1   4  12        8.38        5.22      2.15 o
   0   4  12       12.75       12.92      3.07 o
   1   4  12        1.44        1.98      2.18 o
  -5   5  12        4.22        5.10      1.14 o
  -4   5  12        0.03        0.18      0.76 o
  -3   5  12        0.92        0.76      0.91 o
  -2   5  12        2.83        2.74      1.05 o
  -1   5  12        3.13        3.02      2.15 o
  -9   0  13        4.74        5.36      2.47 o
  -8   0  13        0.69        1.88      1.77 o
  -7   0  13        2.62        2.75      1.85 o
  -6   0  13        1.97        1.50      1.44 o
  -5   0  13        4.38        4.73      1.88 o
  -4   0  13        0.37       -0.27      1.22 o
  -3   0  13        0.01        0.22      0.83 o
  -2   0  13        6.60        6.22      2.34 o
  -1   0  13       28.01       21.31      4.94 o
   0   0  13        0.01       -0.54      0.94 o
   1   0  13        0.27        0.62      1.11 o
   2   0  13       11.69       17.98      6.42 o
  -9   1  13        0.23        0.94      1.28 o
  -8   1  13       12.20       17.25      2.37 o
  -7   1  13        4.53        5.11      1.45 o
  -6   1  13       14.37       17.29      2.29 o
  -5   1  13        2.76        2.23      1.19 o
  -4   1  13        2.80        3.63      0.93 o
  -3   1  13        9.28        9.99      1.35 o
  -2   1  13       11.40       11.35      1.20 o
  -1   1  13        6.06        6.15      0.99 o
   0   1  13        4.88        6.43      1.06 o
   1   1  13        4.07        5.21      1.05 o
   2   1  13        2.75        5.57      1.14 o
  -8   2  13        2.13        3.50      1.51 o
  -7   2  13        0.08        1.73      1.19 o
  -6   2  13        1.02       -0.20      1.00 o
  -5   2  13        4.00        3.52      0.98 o
  -4   2  13       15.21       12.04      1.47 o
  -3   2  13        1.03        1.14      0.82 o
  -2   2  13       16.49       15.06      1.69 o
  -1   2  13        2.93        1.63      0.75 o
   0   2  13        2.85        4.98      0.95 o
   1   2  13        6.32        6.11      1.27 o
   2   2  13        6.03        4.80      1.29 o
  -8   3  13        0.19       -0.84      1.39 o
  -7   3  13        0.81        1.11      0.93 o
  -6   3  13        0.20       -0.67      0.85 o
  -5   3  13       11.88       12.70      1.96 o
  -4   3  13        0.08       -0.25      1.32 o
  -3   3  13        8.87        9.71      2.58 o
  -2   3  13        0.14       -0.87      1.44 o
  -1   3  13        3.59        2.88      1.82 o
   0   3  13       16.96       16.41      2.23 o
   1   3  13        3.24        4.10      1.40 o
  -6   4  13        0.74        2.20      1.98 o
  -5   4  13        3.49        2.07      1.90 o
  -4   4  13        0.40        2.18      1.98 o
  -3   4  13        0.33       -0.03      1.52 o
  -2   4  13        3.45        2.04      1.88 o
  -1   4  13       10.10        8.97      2.80 o
  -8   0  14        4.41        3.53      2.23 o
  -7   0  14       15.87       16.59      3.29 o
  -6   0  14        8.78        6.55      2.45 o
  -5   0  14       34.92       31.16      4.30 o
  -4   0  14        0.50       -1.31      1.31 o
  -3   0  14        1.14        0.31      0.96 o
  -2   0  14        5.72        5.36      1.43 o
  -1   0  14        0.11       -0.30      0.99 o
   0   0  14        1.01        0.25      1.10 o
   1   0  14       10.21       12.44      2.12 o
  -8   1  14        0.17        1.74      1.23 o
  -7   1  14        1.10        1.55      1.30 o
  -6   1  14        3.45        4.43      1.51 o
  -5   1  14        1.39        1.60      0.83 o
  -4   1  14        4.84        4.23      1.41 o
  -3   1  14        1.08       -0.74      0.74 o
  -2   1  14        0.67        1.02      0.71 o
  -1   1  14        6.95        6.58      1.11 o
   0   1  14        5.31        7.32      1.23 o
   1   1  14        2.30        1.66      0.95 o
  -7   2  14        1.76        2.16      1.39 o
  -6   2  14        1.74        1.71      1.23 o
  -5   2  14        1.66        2.86      1.31 o
  -4   2  14        3.65        5.47      1.52 o
  -3   2  14        6.91        8.37      1.39 o
  -2   2  14        1.26        1.18      1.02 o
  -1   2  14        3.06        3.17      0.95 o
   0   2  14        1.23        0.51      0.94 o
  -6   3  14        0.12       -0.76      1.52 o
  -5   3  14        0.23       -1.41      1.41 o
  -4   3  14        6.76        7.40      2.39 o
  -3   3  14        0.21       -0.24      1.47 o
  -2   3  14        2.98        1.63      2.04 o
  -1   3  14        2.28        1.56      1.15 o
  -6   0  15        7.56        6.69      2.64 o
  -5   0  15        0.21        0.44      1.44 o
  -4   0  15        4.88        8.13      1.64 o
  -3   0  15        0.20       -0.49      0.90 o
  -2   0  15        0.24        0.14      1.05 o
  -1   0  15        1.98        1.99      1.29 o
  -6   1  15        8.83        9.23      1.52 o
  -5   1  15        2.63        2.28      1.03 o
  -4   1  15        8.24        7.73      1.38 o
  -3   1  15        0.04        0.92      0.80 o
  -2   1  15        3.60        2.25      0.93 o
  -5   2  15        4.03        4.67      1.52 o
  -4   2  15        0.75        1.69      1.31 o
  -3   2  15        4.21        5.38      1.65 o
 
